# Supplementary material for: Five genetic variants explain over 70% of hair coat pheomelanin intensity variation in purebred and mixed breed domestic dogs
Source: PLoS One. 2021 May 27;16(5):e0250579. doi: 10.1371/journal.pone.0250579 (PMC8158882; doi:10.1371/journal.pone.0250579)
Supplement: S1 Table — (TSV) [file pone.0250579.s002.tsv]

Breed	Disc. n	Disc. Fraction	Val. n	Val. Fraction	Fraction Diff
American Eskimo Dog	24	0.011	10.0	0.011	0.0
American Foxhound	1	0.0	0.0	0.0	0.0
American Village Dog	4	0.002	0.0	0.0	0.002
Arabian Village Dog	2	0.001	0.0	0.0	0.001
Azawakh	8	0.004	3.0	0.003	0.001
Basenji	2	0.001	0.0	0.0	0.001
Belgian Malinois	15	0.007	6.0	0.007	0.0
Belgian Tervuren	6	0.003	2.0	0.002	0.001
Bichon Frise	47	0.022	20.0	0.022	0.0
Boerboel	4	0.002	2.0	0.002	0.0
Boxer	15	0.007	6.0	0.007	0.0
Briard	2	0.001	1.0	0.001	0.0
Brittany	27	0.013	12.0	0.013	0.0
Cavalier King Charles Spaniel	24	0.011	10.0	0.011	0.0
Central Asian Village Dog	1	0.0	0.0	0.0	0.0
Chihuahua	23	0.011	10.0	0.011	0.0
Chinese Shar Pei	8	0.004	4.0	0.004	0.0
Chow Chow	4	0.002	3.0	0.003	0.001
Cocker Spaniel	9	0.004	3.0	0.003	0.001
Collie	4	0.002	2.0	0.002	0.0
Dachshund Merged	22	0.01	8.0	0.009	0.0010000000000000009
European Village Dog	1	0.0	0.0	0.0	0.0
Formosan Mountain Dog	1	0.0	1.0	0.001	0.001
German Pinscher	2	0.001	1.0	0.001	0.0
German Shepherd Dog	12	0.006	7.0	0.008	0.002
Golden Retriever	442	0.206	190.0	0.209	0.0030000000000000027
Great Pyrenees	8	0.004	3.0	0.003	0.001
Greyhound	3	0.001	0.0	0.0	0.001
Hong Kong Village Dog	2	0.001	1.0	0.001	0.0
Ibizan Hound	3	0.001	1.0	0.001	0.0
Irish Red And White Setter	6	0.003	2.0	0.002	0.001
Irish Setter	8	0.004	3.0	0.003	0.001
Irish Terrier	1	0.0	1.0	0.001	0.001
Japanese And Korean Village Dog	6	0.003	3.0	0.003	0.0
Komondor	1	0.0	0.0	0.0	0.0
Kuvasz	1	0.0	1.0	0.001	0.001
Labrador Retriever	272	0.127	116.0	0.128	0.0010000000000000009
Maltese	66	0.031	29.0	0.032	0.0010000000000000009
Mastiff	4	0.002	2.0	0.002	0.0
Melanesian Village Dog	1	0.0	0.0	0.0	0.0
Mixed	669	0.311	286.0	0.315	0.0040000000000000036
Northern East African Village Dog	1	0.0	0.0	0.0	0.0
Nova Scotia Duck Tolling Retriever	14	0.007	6.0	0.007	0.0
Pekingese	3	0.001	0.0	0.0	0.001
Pharaoh Hound	2	0.001	1.0	0.001	0.0
Pomeranian	18	0.008	6.0	0.007	0.001
Poodle	53	0.025	23.0	0.025	0.0
Pug	15	0.007	6.0	0.007	0.0
Puli	1	0.0	1.0	0.001	0.001
Redbone Coonhound	19	0.009	8.0	0.009	0.0
Rhodesian Ridgeback	86	0.04	37.0	0.041	0.0010000000000000009
Samoyed	23	0.011	10.0	0.011	0.0
Shiba Inu	21	0.01	8.0	0.009	0.0010000000000000009
Soft Coated Wheaten Terrier	9	0.004	3.0	0.003	0.001
South Asian Village Dog	1	0.0	0.0	0.0	0.0
Southeast Asian Village Dog	2	0.001	0.0	0.0	0.001
Vizsla	28	0.013	12.0	0.013	0.0
Welsh Springer Spaniel	4	0.002	1.0	0.001	0.001
West Asian Village Dog	1	0.0	0.0	0.0	0.0
West Highland White Terrier	38	0.018	17.0	0.019	0.0010000000000000009
Whippet	5	0.002	2.0	0.002	0.0
White Shepherd	38	0.018	16.0	0.018	0.0
Wirehaired Vizsla	6	0.003	2.0	0.002	0.001
