# Supplementary material for: Five genetic variants explain over 70% of hair coat pheomelanin intensity variation in purebred and mixed breed domestic dogs
Source: PLoS One. 2021 May 27;16(5):e0250579. doi: 10.1371/journal.pone.0250579 (PMC8158882; doi:10.1371/journal.pone.0250579)
Supplement: S2 Table — (XLSX) [file pone.0250579.s003.xlsx]

## Sheet: Sheet1
Marker ID	canFam3.1 Pos	Gene	Binary (no covars)	Binary (with covars)	Quantitative (no covars)	Quantitative (with covars)
BICF2P1302896	2: 74746906	lincRNA (exonic)	124.5 (A, 0.3)	126.8 (A, 0.29)	146.7 (A, 0.95)	153.8 (A, 0.95)
chr5_63694334	5: 63694334	MC1R (exonic)	6.0 (G, 0.12)	1.1 (G, 0.06)	7.7 (G, 0.41)	1.4 (G, 0.2)
BICF2P1119108	13: 8611728	RSPO2 (intronic)	6.8 (G, 0.1)	4.3 (G, 0.08)	6.7 (G, 0.3)	4.1 (G, 0.24)
BICF2G630433130	15: 29840789	Intergenic	6.7 (G, 0.07)	7.1 (G, 0.07)	8.2 (G, 0.22)	8.6 (G, 0.23)
chr18_12910382	18: 12910382	SLC26A4 (exonic)	12.7 (G, 0.24)	13.5 (G, 0.25)	17.1 (G, 0.87)	17.8 (G, 0.88)
BICF2P828524	20: 55850145	Intergenic	81.1 (G, 0.27)	77.8 (G, 0.26)	83.7 (G, 0.8)	81.4 (G, 0.78)
BICF2G630655755	21: 10864834	TYR (intronic)	9.26 (A, 0.08)	9.3 (A, 0.08)	9.0 (A, 0.23)	9.5 (A, 0.23)
