# Supplementary material for: Five genetic variants explain over 70% of hair coat pheomelanin intensity variation in purebred and mixed breed domestic dogs
Source: PLoS One. 2021 May 27;16(5):e0250579. doi: 10.1371/journal.pone.0250579 (PMC8158882; doi:10.1371/journal.pone.0250579)
Supplement: S3 Table — (TSV) [file pone.0250579.s004.tsv]

SRA_id	species	BICF2P1302896	BICF2G630433130	chr18_12910382	BICF2P828524	BICF2G630655755	BioProject	BioSample	Coverage_x
Coyote01	coyote	Cream/Cream	Cream/Cream	Cream/Cream	Cream/Cream	Cream/Cream	PRJNA255370	SAMN02921301	14.6481
Coyote02	coyote	Cream/Cream	Cream/Cream	Cream/Cream	Cream/Cream	Cream/Cream	PRJNA255370	SAMN02921302	4.15164
Coyote03	coyote	Cream/Cream	Cream/Cream	Cream/Cream	Cream/Cream	Cream/Cream	PRJNA255370	SAMN02921303	4.48833
Dhole01	dhole	Cream/Cream	Cream/Cream	Cream/Cream	Red/Red	Cream/Cream	PRJNA266585	SAMN03168405	37.52
Dingo01	dingo	Cream/Cream	Cream/Cream	Cream/Cream	Red/Red	Cream/Cream	PRJNA274504	SAMN03366709	3.98845
GoldenJackal01	jackal	No Data	Cream/Cream	Cream/Cream	No Data	Cream/Cream	PRJNA274504	SAMN03366713	5.53574
Wolf01	wolf	Cream/Cream	Red/Cream	Cream/Cream	Red/Cream	Cream/Cream	PRJNA192935	SAMN01974486	13.6125
Wolf02	wolf	Cream/Cream	Red/Cream	Cream/Cream	Cream/Cream	Red/Cream	PRJNA192935	SAMN01974487	8.96912
Wolf03	wolf	Cream/Cream	Cream/Cream	Cream/Cream	Red/Cream	Cream/Cream	PRJNA192935	SAMN01974488	12.8373
Wolf04	wolf	Cream/Cream	Cream/Cream	Cream/Cream	Cream/Cream	Cream/Cream	PRJNA192935	SAMN01974489	9.76403
Wolf05	wolf	Cream/Cream	Cream/Cream	Cream/Cream	Red/Red	Cream/Cream	PRJNA274504	SAMN03366711	28.1775
Wolf06	wolf	Cream/Cream	Cream/Cream	Cream/Cream	Cream/Cream	Red/Cream	PRJNA274504	SAMN03366712	9.37689
Wolf07	wolf	Cream/Cream	Cream/Cream	Cream/Cream	No Data	Cream/Cream	PRJNA274504	SAMN03366710	7.19562
Wolf08	wolf	Cream/Cream	Cream/Cream	Cream/Cream	Cream/Cream	Cream/Cream	PRJNA288568	SAMN03801694	12.5956
Wolf18	wolf	Cream/Cream	Cream/Cream	Cream/Cream	Cream/Cream	Cream/Cream	PRJNA255370	SAMN02921310	14.7184
Wolf19	wolf	Cream/Cream	Cream/Cream	Cream/Cream	Cream/Cream	Red/Cream	PRJNA255370	SAMN02921311	15.0257
Wolf20	wolf	Cream/Cream	Cream/Cream	Cream/Cream	Cream/Cream	Cream/Cream	PRJNA255370	SAMN02921312	29.8495
Wolf21	wolf	No Data	Cream/Cream	Cream/Cream	Red/Red	Cream/Cream	PRJNA255370	SAMN02921313	3.90077
Wolf22	wolf	Cream/Cream	Cream/Cream	Cream/Cream	Cream/Cream	Red/Cream	PRJNA255370	SAMN02921314	25.303
Wolf23	wolf	Cream/Cream	Cream/Cream	Cream/Cream	Cream/Cream	Red/Cream	PRJNA255370	SAMN02921315	6.09244
Wolf24	wolf	Cream/Cream	Cream/Cream	Cream/Cream	Cream/Cream	Cream/Cream	PRJNA255370	SAMN02921316	27.9569
Wolf27	wolf	Cream/Cream	Red/Cream	Cream/Cream	Red/Red	Red/Cream	PRJNA255370	SAMN02921319	27.552
Wolf28	wolf	Cream/Cream	Red/Cream	Cream/Cream	Cream/Cream	Cream/Cream	PRJNA255370	SAMN02921320	27.7152
Wolf29	wolf	Cream/Cream	Red/Cream	Cream/Cream	Cream/Cream	Cream/Cream	PRJNA255370	SAMN02921321	14.2722
Wolf30	wolf	Cream/Cream	Red/Red	Cream/Cream	Cream/Cream	Red/Cream	PRJNA255370	SAMN02921322	3.95368
Wolf31	wolf	Cream/Cream	Red/Red	Cream/Cream	Red/Red	Cream/Cream	PRJNA266585	SAMN03168394	17.1142
Wolf32	wolf	Cream/Cream	Red/Cream	Cream/Cream	Red/Cream	Cream/Cream	PRJNA266585	SAMN03168397	9.02475
Wolf33	wolf	Cream/Cream	Cream/Cream	Cream/Cream	Red/Red	Red/Cream	PRJNA266585	SAMN03168399	10.691
Wolf34	wolf	Cream/Cream	Red/Cream	Cream/Cream	Red/Red	Cream/Cream	PRJNA266585	SAMN03168396	10.2606
Wolf35	wolf	Cream/Cream	Cream/Cream	Cream/Cream	Cream/Cream	Cream/Cream	PRJNA266585	SAMN03168398	37.4715
Wolf36	wolf	Cream/Cream	Cream/Cream	Cream/Cream	Cream/Cream	Cream/Cream	PRJNA266585	SAMN03168400	14.2272
Wolf37	wolf	Cream/Cream	Red/Cream	Cream/Cream	Red/Cream	Cream/Cream	PRJNA266585	SAMN03168393	6.56237
Wolf38	wolf	Cream/Cream	Red/Cream	Cream/Cream	Red/Red	Cream/Cream	PRJNA266585	SAMN03168395	5.52132
WolfTibetan01	wolf	Cream/Cream	Cream/Cream	Cream/Cream	Cream/Cream	Cream/Cream	PRJNA448733	SAMN03652997	15.3202
WolfTibetan02	wolf	Cream/Cream	Cream/Cream	Cream/Cream	Cream/Cream	Cream/Cream	PRJNA448733	SAMN03653003	27.3894
WolfTibetan03	wolf	Cream/Cream	Cream/Cream	Cream/Cream	Cream/Cream	Cream/Cream	PRJNA448733	SAMN03652998	27.7865
WolfTibetan04	wolf	Cream/Cream	Red/Cream	Cream/Cream	Red/Cream	Cream/Cream	PRJNA448733	SAMN03653001	15.129
WolfTibetan05	wolf	Cream/Cream	Cream/Cream	Cream/Cream	Cream/Cream	Cream/Cream	PRJNA448733	SAMN03653004	13.4971
WolfTibetan06	wolf	Cream/Cream	Cream/Cream	Cream/Cream	Red/Cream	Cream/Cream	PRJNA448733	SAMN03652999	15.2522
WolfTibetan07	wolf	Cream/Cream	Red/Cream	Cream/Cream	Red/Cream	Cream/Cream	PRJNA448733	SAMN03653000	24.9461
WolfTibetan08	wolf	Cream/Cream	Cream/Cream	Cream/Cream	Red/Cream	Cream/Cream	PRJNA448733	SAMN03653002	15.0485
Wolf39	wolf	Cream/Cream	Red/Cream	Cream/Cream	Red/Cream	Cream/Cream	PRJNA318403	SAMN04851099	39.1645
Wolf25	wolf	Cream/Cream	Red/Cream	Cream/Cream	Cream/Cream	Cream/Cream	PRJNA255370	SAMN02921317	15.8748
Wolf26	wolf	Cream/Cream	Red/Red	Cream/Cream	Red/Red	Cream/Cream	PRJNA255370	SAMN02921318	7.13036
AlaskanWolf	wolf	Cream/Cream	Cream/Cream	Cream/Cream	Cream/Cream	Cream/Cream	PRJNA331222	SAMN05439956	7.29244
AlgonquinWolf13467	wolf	Cream/Cream	Cream/Cream	Cream/Cream	Red/Red	Cream/Cream	PRJNA331222	SAMN05791669	3.27685
AlgonquinWolf13470	wolf	Cream/Cream	Cream/Cream	Cream/Cream	Red/Cream	Cream/Cream	PRJNA331222	SAMN05791668	7.26597
QuebecWolf	wolf	Cream/Cream	Cream/Cream	Cream/Cream	Red/Cream	Cream/Cream	PRJNA331222	SAMN05736724	8.37804
WO001_895	wolf	Cream/Cream	Cream/Cream	Cream/Cream	Cream/Cream	Cream/Cream	PRJEB16012	SAMEA104091563	27.2122
WO002_732	wolf	Cream/Cream	Red/Cream	Cream/Cream	Cream/Cream	Cream/Cream	PRJEB16012	SAMEA104091564	12.4671
WO003_636	wolf	Cream/Cream	Red/Cream	Cream/Cream	Cream/Cream	Cream/Cream	PRJEB16012	SAMEA104091565	38.0625
Wolf40	wolf	Cream/Cream	Cream/Cream	Cream/Cream	Cream/Cream	Cream/Cream	PRJNA299506	SAMN04209256	16.3265
Wolf41	wolf	Cream/Cream	Red/Cream	Cream/Cream	Red/Cream	Cream/Cream	PRJNA361023	SAMN06219538	25.4691
Wolf42	wolf	Cream/Cream	Cream/Cream	Cream/Cream	Red/Red	Cream/Cream	PRJNA361023	SAMN06219539	42.2128
