# Supplementary material for: Five genetic variants explain over 70% of hair coat pheomelanin intensity variation in purebred and mixed breed domestic dogs
Source: PLoS One. 2021 May 27;16(5):e0250579. doi: 10.1371/journal.pone.0250579 (PMC8158882; doi:10.1371/journal.pone.0250579)
Supplement: S4 Table — (XLSX) [file pone.0250579.s005.xlsx]

## Sheet: Fig4A
SNP	N	p (freq(allele0))	q (freq(allele1) )	Obs. Hom 0 Mean	Obs. Het Mean	Obs. Hom 1 Mean	Obs. Hom midpoint	a	d	Allelic Sub. Effect
BICF2P1302896	2147	0.584	0.416	-0.708	0.191	0.954	0.123	0.831	0.067	0.847
BICF2G630433130	2149	0.342	0.658	-0.481	-0.124	0.255	-0.113	0.368	-0.01	0.365
chr18_12910382	2149	0.952	0.048	-0.063	0.663	1.029	0.483	0.546	0.18	0.555
BICF2P828524	2147	0.354	0.646	-1.186	-0.17	0.602	-0.292	0.894	0.123	0.922
BICF2G630655755	2146	0.617	0.383	-0.326	0.162	0.396	0.035	0.361	0.127	0.391

## Sheet: Fig4B
anonymized_id	breed	phen_6pt	sample	BICF2P1302896	BICF2G630433130	chr18_12910382	BICF2P828524	BICF2G630655755
intensity_dog_0727	golden_retriever	3	discovery	0	2	0	2	0
intensity_dog_1354	nova_scotia_duck_tolling_retriever	5	discovery	1	2	0	2	1
intensity_dog_2222	maltese	1	validation	0	1	0	0	2
intensity_dog_2704	golden_retriever	5	validation	1	2	0	2	2
intensity_dog_1693	golden_retriever	6	discovery	2	1	0	2	2
intensity_dog_2584	golden_retriever	4	validation	0	1	0	2	1
intensity_dog_1282	golden_retriever	5	discovery	1	2	0	2	1
intensity_dog_1267	golden_retriever	5	discovery	0	1	0	2	1
intensity_dog_1079	golden_retriever	4	discovery	0	1	0	2	0
intensity_dog_1167	golden_retriever	5	discovery	0	2	0	2	1
intensity_dog_0363	golden_retriever	2	discovery	0	1	0	0	0
intensity_dog_0901	golden_retriever	4	discovery	0	2	0	2	1
intensity_dog_2672	golden_retriever	5	validation	1	2	0	2	0
intensity_dog_1237	golden_retriever	5	discovery	0	2	0	2	0
intensity_dog_0993	golden_retriever	4	discovery	0	2	0	2	0
intensity_dog_2987	golden_retriever	1	validation	0	2	0	0	0
intensity_dog_2188	maltese	1	validation	0	1	0	0	1
intensity_dog_1218	golden_retriever	5	discovery	0	2	0	2	2
intensity_dog_0549	golden_retriever	3	discovery	0	2	0	0	0
intensity_dog_2548	golden_retriever	4	validation	0	1	0	2	1
intensity_dog_1347	golden_retriever	5	discovery	1	2	0	2	2
intensity_dog_1543	golden_retriever	6	discovery	2	2	0	2	2
intensity_dog_1270	golden_retriever	5	discovery	1	2	0	2	1
intensity_dog_2742	golden_retriever	5	validation	0	1	0	2	2
intensity_dog_0119	maltese	1	discovery	0	2	0	0	2
intensity_dog_2627	golden_retriever	4	validation	1	1	0	2	2
intensity_dog_0229	maltese	1	discovery	0	0	0	0	0
intensity_dog_0730	golden_retriever	3	discovery	0	1	0	2	0
intensity_dog_2010	golden_retriever	4	discovery	0	1	0	2	0
intensity_dog_0124	bichon_frise	1	discovery	1	1	0	1	0
intensity_dog_1938	bichon_frise	1	discovery	0	1	0	0	1
intensity_dog_0198	bichon_frise	1	discovery	0	2	0	0	0
intensity_dog_1610	golden_retriever	6	discovery	2	1	0	2	2
intensity_dog_2798	golden_retriever	6	validation	2	2	0	2	2
intensity_dog_1708	rhodesian_ridgeback	6	discovery	1	2	0	2	0
intensity_dog_2585	golden_retriever	4	validation	1	1	0	2	0
intensity_dog_0238	mixed	1	discovery	0	0	0	1	1
intensity_dog_1124	golden_retriever	4	discovery	0	1	0	2	1
intensity_dog_1206	golden_retriever	5	discovery	1	1	0	2	1
intensity_dog_0564	mixed	3	discovery	1	1	0	2	1
intensity_dog_2550	mixed	4	validation	2	1	0	1	2
intensity_dog_0072	labrador_retriever	1	discovery	0	1	0	0	0
intensity_dog_1462	mixed	5	discovery	2	1	0	2	1
intensity_dog_2209	labrador_retriever	1	validation	0	2	0	0	0
intensity_dog_1410	mixed	5	discovery	1	1	1	2	1
intensity_dog_2995	labrador_retriever	2	validation	0	1	0	2	0
intensity_dog_2425	mixed	3	validation	0	0	0	1	1
intensity_dog_0065	mixed	1	discovery	1	1	0	2	1
intensity_dog_1359	golden_retriever	5	discovery	1	2	0	2	2
intensity_dog_0942	labrador_retriever	4	discovery	1	1	0	2	2
intensity_dog_0342	mixed	2	discovery	1	1	0	0	1
intensity_dog_1361	mixed	5	discovery	0	2	0	1	1
intensity_dog_1360	golden_retriever	5	discovery	1	1	0	2	1
intensity_dog_0566	mixed	3	discovery	1	1	0	1	0
intensity_dog_1164	mixed	5	discovery	1	1	0	1	1
intensity_dog_2712	mixed	5	validation	2	0	0	2	1
intensity_dog_2174	mixed	1	validation	1	1	0	0	2
intensity_dog_0581	mixed	3	discovery	0	2	0	2	1
intensity_dog_2304	labrador_retriever	2	validation	0	2	0	1	0
intensity_dog_0510	mixed	2	discovery	0	2	0	1	0
intensity_dog_2225	mixed	1	validation	0	0	0	0	0
intensity_dog_2372	mixed	2	validation	1	1	0	1	1
intensity_dog_0945	mixed	4	discovery	1	2	0	2	0
intensity_dog_2489	mixed	3	validation	2	2	0	0	1
intensity_dog_2761	mixed	5	validation	2	2	0	1	1
intensity_dog_1063	mixed	4	discovery	1	0	0	2	2
intensity_dog_1423	mixed	5	discovery	2	2	0	1	0
intensity_dog_2591	mixed	4	validation	1	1	1	2	0
intensity_dog_1587	redbone_coonhound	6	discovery	2	2	0	2	0
intensity_dog_1483	rhodesian_ridgeback	6	discovery	1	2	0	1	0
intensity_dog_2168	american_eskimo_dog	1	validation	1	0	0	2	0
intensity_dog_0221	labrador_retriever	1	discovery	0	2	0	0	0
intensity_dog_2300	mixed	2	validation	0	1	0	0	1
intensity_dog_2468	mixed	3	validation	1	1	0	2	0
intensity_dog_0545	mixed	3	discovery	0	1	0	2	1
intensity_dog_1363	mixed	5	discovery	2	1	0	2	2
intensity_dog_0451	mixed	2	discovery	1	1	0	2	1
intensity_dog_0807	mixed	3	discovery	0	2	0	1	0
intensity_dog_2473	mixed	3	validation	1	2	0	1	1
intensity_dog_0405	mixed	2	discovery	1	0	0	1	1
intensity_dog_0314	mixed	1	discovery	1	2	0	0	1
intensity_dog_0849	mixed	3	discovery	0	0	0	1	1
intensity_dog_0662	mixed	3	discovery	1	2	0	1	2
intensity_dog_1504	mixed	6	discovery	2	2	0	2	2
intensity_dog_0439	mixed	2	discovery	0	1	0	1	1
intensity_dog_0674	mixed	3	discovery	0	1	0	1	1
intensity_dog_0428	mixed	2	discovery	0	1	0	2	1
intensity_dog_2944	mixed	1	validation	0	1	0	0	2
intensity_dog_1519	redbone_coonhound	6	discovery	2	2	1	2	1
intensity_dog_1582	redbone_coonhound	6	discovery	2	2	0	2	1
intensity_dog_0587	mixed	3	discovery	1	2	0	1	0
intensity_dog_0107	mixed	1	discovery	0	0	0	1	0
intensity_dog_2362	mixed	2	validation	1	2	0	2	0
intensity_dog_0394	maltese	2	discovery	0	1	0	0	0
intensity_dog_2525	golden_retriever	4	validation	0	2	0	2	1
intensity_dog_0522	mixed	2	discovery	0	1	0	2	1
intensity_dog_1532	cavalier_king_charles_spaniel	6	discovery	2	1	0	2	0
intensity_dog_2676	mixed	5	validation	2	1	0	2	1
intensity_dog_0011	maltese	1	discovery	0	1	0	0	0
intensity_dog_1279	mixed	5	discovery	2	1	0	2	1
intensity_dog_0825	mixed	3	discovery	0	1	1	1	2
intensity_dog_0345	labrador_retriever	2	discovery	0	2	0	1	1
intensity_dog_1252	mixed	5	discovery	1	1	0	2	1
intensity_dog_2466	mixed	3	validation	1	2	1	0	1
intensity_dog_1479	cavalier_king_charles_spaniel	6	discovery	2	2	0	2	2
intensity_dog_2636	brittany	5	validation	2	2	0	2	2
intensity_dog_2325	mixed	2	validation	2	2	0	2	1
intensity_dog_2858	redbone_coonhound	6	validation	2	2	0	2	1
intensity_dog_2778	redbone_coonhound	6	validation	2	2	0	2	1
intensity_dog_0354	mixed	2	discovery	0	1	0	0	2
intensity_dog_0402	labrador_retriever	2	discovery	0	1	0	1	0
intensity_dog_1030	labrador_retriever	4	discovery	1	1	0	2	1
intensity_dog_0903	labrador_retriever	4	discovery	0	1	0	2	0
intensity_dog_2443	mixed	3	validation	1	2	0	2	0
intensity_dog_2075	labrador_retriever	3	discovery	0	1	0	1	1
intensity_dog_2702	mixed	5	validation	2	2	0	1	1
intensity_dog_2690	vizsla	5	validation	2	2	0	2	2
intensity_dog_2469	mixed	3	validation	1	2	0	1	1
intensity_dog_0532	mixed	2	discovery	0	2	0	1	1
intensity_dog_0848	mixed	3	discovery	1	2	0	1	0
intensity_dog_2340	golden_retriever	2	validation	0	2	0	0	0
intensity_dog_0506	labrador_retriever	2	discovery	0	2	0	1	0
intensity_dog_0014	american_eskimo_dog	1	discovery	0	0	0	1	0
intensity_dog_0494	labrador_retriever	2	discovery	0	2	0	2	0
intensity_dog_2255	american_eskimo_dog	1	validation	0	0	0	0	0
intensity_dog_0547	mixed	3	discovery	0	2	0	1	2
intensity_dog_2770	cavalier_king_charles_spaniel	6	validation	2	2	0	2	1
intensity_dog_0012	golden_retriever	1	discovery	0	2	0	0	0
intensity_dog_0283	mixed	1	discovery	0	1	0	1	0
intensity_dog_1526	golden_retriever	6	discovery	2	2	0	2	1
intensity_dog_2444	mixed	3	validation	1	1	0	1	0
intensity_dog_2036	labrador_retriever	2	discovery	0	2	0	2	0
intensity_dog_0324	mixed	2	discovery	0	1	0	0	1
intensity_dog_2312	golden_retriever	2	validation	0	1	0	1	1
intensity_dog_0707	mixed	3	discovery	1	0	0	1	2
intensity_dog_0441	golden_retriever	2	discovery	0	2	0	0	1
intensity_dog_1642	redbone_coonhound	6	discovery	2	2	0	2	2
intensity_dog_1243	golden_retriever	5	discovery	0	2	0	2	2
intensity_dog_0117	west_highland_white_terrier	1	discovery	0	2	0	0	1
intensity_dog_2354	mixed	2	validation	1	0	0	1	1
intensity_dog_0685	labrador_retriever	3	discovery	0	2	0	2	1
intensity_dog_1027	mixed	4	discovery	1	1	1	1	1
intensity_dog_2028	labrador_retriever	2	discovery	0	1	0	2	0
intensity_dog_2556	labrador_retriever	4	validation	1	2	0	2	1
intensity_dog_2031	labrador_retriever	4	discovery	1	1	0	2	1
intensity_dog_1843	mixed	1	discovery	0	1	0	1	1
intensity_dog_0882	golden_retriever	4	discovery	1	1	0	2	1
intensity_dog_0525	mixed	2	discovery	0	0	0	1	1
intensity_dog_2014	golden_retriever	6	discovery	1	2	0	2	2
intensity_dog_2351	maltese	2	validation	0	1	0	0	1
intensity_dog_2184	labrador_retriever	1	validation	0	1	0	0	0
intensity_dog_2190	mixed	1	validation	0	1	0	0	0
intensity_dog_0226	puli	1	discovery	1	1	0	0	1
intensity_dog_2221	west_highland_white_terrier	1	validation	0	2	0	0	0
intensity_dog_1520	redbone_coonhound	6	discovery	2	2	1	2	1
intensity_dog_0055	bichon_frise	1	discovery	1	2	0	0	0
intensity_dog_2348	mixed	2	validation	0	1	0	0	1
intensity_dog_0104	mixed	1	discovery	1	0	0	2	0
intensity_dog_0346	golden_retriever	2	discovery	0	2	0	0	1
intensity_dog_1189	vizsla	5	discovery	2	2	0	2	1
intensity_dog_0822	mixed	3	discovery	1	1	0	2	0
intensity_dog_1825	mixed	3	discovery	0	2	0	2	2
intensity_dog_0941	golden_retriever	4	discovery	1	2	0	2	0
intensity_dog_2365	mixed	2	validation	0	1	0	1	0
intensity_dog_0260	bichon_frise	1	discovery	0	2	0	0	0
intensity_dog_2381	mixed	2	validation	1	1	0	0	0
intensity_dog_1351	labrador_retriever	5	discovery	1	2	0	2	1
intensity_dog_0482	mixed	2	discovery	0	0	1	0	2
intensity_dog_0167	samoyed	1	discovery	0	1	0	0	1
intensity_dog_1673	mixed	6	discovery	1	1	0	2	1
intensity_dog_2438	mixed	3	validation	0	2	0	1	2
intensity_dog_2237	mixed	1	validation	0	1	0	0	0
intensity_dog_1343	mixed	5	discovery	2	0	0	1	2
intensity_dog_0528	mixed	2	discovery	1	0	0	0	1
intensity_dog_1398	golden_retriever	5	discovery	1	2	0	2	2
intensity_dog_1560	vizsla	6	discovery	2	2	0	2	0
intensity_dog_2339	mixed	2	validation	0	0	0	1	1
intensity_dog_0521	mixed	2	discovery	1	0	0	1	1
intensity_dog_0653	golden_retriever	3	discovery	0	2	0	2	0
intensity_dog_0204	mixed	1	discovery	0	0	0	1	1
intensity_dog_1824	mixed	2	discovery	0	0	0	1	1
intensity_dog_2301	labrador_retriever	2	validation	0	2	0	0	1
intensity_dog_0086	white_shepherd	1	discovery	0	0	0	0	0
intensity_dog_0243	mixed	1	discovery	0	1	0	0	0
intensity_dog_0471	mixed	2	discovery	1	1	0	0	0
intensity_dog_0489	mixed	2	discovery	0	1	0	0	1
intensity_dog_1141	mixed	4	discovery	1	1	0	2	2
intensity_dog_0395	labrador_retriever	2	discovery	0	2	0	1	1
intensity_dog_1224	mixed	5	discovery	1	1	0	1	1
intensity_dog_2843	golden_retriever	6	validation	2	1	0	2	2
intensity_dog_0126	labrador_retriever	1	discovery	0	1	0	1	0
intensity_dog_1577	golden_retriever	6	discovery	2	2	0	1	1
intensity_dog_2048	labrador_retriever	3	discovery	1	2	0	2	0
intensity_dog_0512	mixed	2	discovery	1	2	0	0	1
intensity_dog_1676	mixed	6	discovery	2	1	0	2	0
intensity_dog_0348	mixed	2	discovery	1	1	0	0	0
intensity_dog_0711	mixed	3	discovery	1	1	0	2	0
intensity_dog_0768	labrador_retriever	3	discovery	0	2	0	2	0
intensity_dog_0519	labrador_retriever	2	discovery	0	2	0	2	0
intensity_dog_2117	west_highland_white_terrier	1	discovery	0	2	0	0	0
intensity_dog_2402	mixed	3	validation	1	0	0	2	1
intensity_dog_0272	labrador_retriever	1	discovery	0	1	0	0	0
intensity_dog_0339	labrador_retriever	2	discovery	0	2	0	0	0
intensity_dog_0678	labrador_retriever	3	discovery	0	2	0	2	0
intensity_dog_0016	american_eskimo_dog	1	discovery	0	0	0	0	0
intensity_dog_2573	labrador_retriever	4	validation	0	1	0	1	0
intensity_dog_0142	mixed	1	discovery	0	1	0	0	1
intensity_dog_1020	labrador_retriever	4	discovery	0	2	0	2	1
intensity_dog_0331	mixed	2	discovery	0	0	0	1	0
intensity_dog_2492	labrador_retriever	3	validation	1	2	0	0	0
intensity_dog_0417	labrador_retriever	2	discovery	0	2	0	2	1
intensity_dog_2196	mixed	1	validation	0	1	0	0	0
intensity_dog_0211	golden_retriever	1	discovery	0	1	0	0	1
intensity_dog_0403	labrador_retriever	2	discovery	0	2	0	0	0
intensity_dog_2139	white_shepherd	1	discovery	0	0	0	0	0
intensity_dog_2376	mixed	2	validation	0	2	1	0	2
intensity_dog_2685	golden_retriever	5	validation	1	2	0	1	2
intensity_dog_0406	mixed	2	discovery	0	1	0	1	1
intensity_dog_0527	mixed	2	discovery	0	2	0	0	0
intensity_dog_1148	mixed	4	discovery	1	1	0	2	1
intensity_dog_0401	mixed	2	discovery	0	1	0	2	0
intensity_dog_1040	labrador_retriever	4	discovery	0	2	0	2	1
intensity_dog_2162	american_eskimo_dog	1	validation	0	0	0	0	0
intensity_dog_0922	mixed	4	discovery	1	2	0	1	1
intensity_dog_2860	irish_red_and_white_setter	6	validation	2	2	0	2	2
intensity_dog_0306	maltese	1	discovery	0	1	0	0	2
intensity_dog_0361	golden_retriever	2	discovery	0	2	0	0	1
intensity_dog_1884	mixed	1	discovery	0	1	0	1	0
intensity_dog_1158	golden_retriever	5	discovery	0	2	0	2	2
intensity_dog_0529	labrador_retriever	2	discovery	0	2	0	2	0
intensity_dog_2133	white_shepherd	1	discovery	0	0	0	0	0
intensity_dog_1606	golden_retriever	6	discovery	2	2	0	2	2
intensity_dog_2217	labrador_retriever	1	validation	0	2	0	0	0
intensity_dog_0024	samoyed	1	discovery	0	1	0	0	2
intensity_dog_0412	labrador_retriever	2	discovery	0	1	0	1	1
intensity_dog_1823	mixed	2	discovery	0	1	0	0	1
intensity_dog_3022	labrador_retriever	1	validation	0	1	0	1	0
intensity_dog_2559	mixed	4	validation	0	1	0	1	1
intensity_dog_1616	mixed	6	discovery	2	1	0	2	0
intensity_dog_2330	mixed	2	validation	1	1	0	1	0
intensity_dog_2059	labrador_retriever	5	discovery	2	2	0	2	0
intensity_dog_1502	mixed	6	discovery	2	2	1	2	1
intensity_dog_2192	labrador_retriever	1	validation	0	2	0	0	0
intensity_dog_1422	mixed	5	discovery	1	2	1	1	0
intensity_dog_2420	labrador_retriever	3	validation	1	2	0	2	0
intensity_dog_0752	mixed	3	discovery	0	2	0	2	1
intensity_dog_0109	bichon_frise	1	discovery	0	1	0	1	0
intensity_dog_2303	labrador_retriever	2	validation	0	2	0	0	0
intensity_dog_0152	labrador_retriever	1	discovery	0	1	0	2	0
intensity_dog_0511	labrador_retriever	2	discovery	0	2	0	2	0
intensity_dog_0397	labrador_retriever	2	discovery	0	0	0	2	1
intensity_dog_2529	labrador_retriever	4	validation	1	2	0	2	0
intensity_dog_0380	labrador_retriever	2	discovery	0	1	0	1	1
intensity_dog_1233	golden_retriever	5	discovery	1	2	0	2	1
intensity_dog_2655	golden_retriever	5	validation	1	2	0	2	0
intensity_dog_0384	mixed	2	discovery	1	1	0	1	0
intensity_dog_0914	golden_retriever	4	discovery	0	0	0	2	2
intensity_dog_0505	labrador_retriever	2	discovery	0	0	0	1	1
intensity_dog_0140	samoyed	1	discovery	0	0	0	1	1
intensity_dog_1120	mixed	4	discovery	2	0	0	1	1
intensity_dog_2355	labrador_retriever	2	validation	0	0	0	0	0
intensity_dog_0765	mixed	3	discovery	0	1	0	1	1
intensity_dog_2477	mixed	3	validation	1	1	0	2	2
intensity_dog_2011	golden_retriever	5	discovery	1	2	0	2	1
intensity_dog_1578	golden_retriever	6	discovery	1	1	0	2	2
intensity_dog_1521	golden_retriever	6	discovery	1	2	0	2	0
intensity_dog_2253	mixed	1	validation	0	0	0	1	0
intensity_dog_0766	golden_retriever	3	discovery	0	0	0	2	0
intensity_dog_2400	labrador_retriever	3	validation	0	2	0	1	1
intensity_dog_0466	mixed	2	discovery	1	1	0	1	1
intensity_dog_1609	rhodesian_ridgeback	6	discovery	1	1	0	2	0
intensity_dog_0719	labrador_retriever	3	discovery	0	2	0	1	1
intensity_dog_0146	mixed	1	discovery	1	1	0	1	0
intensity_dog_0051	mixed	1	discovery	0	0	0	1	0
intensity_dog_2768	mixed	6	validation	1	2	1	2	0
intensity_dog_1586	rhodesian_ridgeback	6	discovery	2	2	0	2	1
intensity_dog_0463	mixed	2	discovery	0	1	0	1	0
intensity_dog_0389	mixed	2	discovery	0	1	0	1	0
intensity_dog_0576	mixed	3	discovery	0	1	0	2	0
intensity_dog_2334	mixed	2	validation	1	2	0	1	1
intensity_dog_0712	golden_retriever	3	discovery	0	1	0	1	1
intensity_dog_0838	mixed	3	discovery	0	2	0	1	0
intensity_dog_0205	samoyed	1	discovery	0	1	0	0	2
intensity_dog_0761	mixed	3	discovery	0	2	1	1	0
intensity_dog_2199	maltese	1	validation	0	1	0	0	0
intensity_dog_0347	mixed	2	discovery	1	1	0	1	0
intensity_dog_1297	mixed	5	discovery	2	2	0	1	2
intensity_dog_2388	mixed	3	validation	1	1	0	2	1
intensity_dog_2002	golden_retriever	4	discovery	1	1	0	2	0
intensity_dog_1165	golden_retriever	5	discovery	1	2	0	2	1
intensity_dog_0248	mixed	1	discovery	0	2	0	0	0
intensity_dog_2114	west_highland_white_terrier	1	discovery	0	2	0	0	0
intensity_dog_0688	labrador_retriever	3	discovery	0	2	0	1	1
intensity_dog_2613	mixed	4	validation	1	0	0	2	1
intensity_dog_2470	labrador_retriever	3	validation	0	2	0	1	0
intensity_dog_2430	mixed	3	validation	1	1	0	2	0
intensity_dog_2244	bichon_frise	1	validation	1	2	0	0	0
intensity_dog_1395	mixed	5	discovery	0	2	1	2	1
intensity_dog_0408	mixed	2	discovery	0	1	0	1	1
intensity_dog_0442	mixed	2	discovery	0	0	1	0	0
intensity_dog_0181	mixed	1	discovery	2	1	0	0	0
intensity_dog_0935	mixed	4	discovery	2	0	0	1	1
intensity_dog_2475	mixed	3	validation	0	2	0	1	1
intensity_dog_2569	golden_retriever	4	validation	1	1	0	2	1
intensity_dog_2777	golden_retriever	6	validation	1	2	0	2	1
intensity_dog_0435	mixed	2	discovery	1	0	0	0	1
intensity_dog_2053	labrador_retriever	4	discovery	1	2	0	2	1
intensity_dog_0832	mixed	3	discovery	0	0	0	2	1
intensity_dog_1507	mixed	6	discovery	1	1	0	2	1
intensity_dog_1446	labrador_retriever	5	discovery	2	2	0	2	1
intensity_dog_1338	mixed	5	discovery	2	2	0	2	1
intensity_dog_0715	labrador_retriever	3	discovery	0	2	0	2	0
intensity_dog_1009	golden_retriever	4	discovery	1	2	0	1	1
intensity_dog_2709	golden_retriever	5	validation	1	2	0	2	1
intensity_dog_1600	mixed	6	discovery	2	1	0	2	1
intensity_dog_0100	mixed	1	discovery	1	2	0	0	1
intensity_dog_1548	nova_scotia_duck_tolling_retriever	6	discovery	2	2	0	2	0
intensity_dog_0621	labrador_retriever	3	discovery	0	2	0	2	1
intensity_dog_1313	golden_retriever	5	discovery	1	1	0	2	2
intensity_dog_2983	golden_retriever	1	validation	0	2	0	0	0
intensity_dog_1285	golden_retriever	5	discovery	1	2	0	2	2
intensity_dog_0778	mixed	3	discovery	1	1	0	2	1
intensity_dog_0282	white_shepherd	1	discovery	0	1	0	0	0
intensity_dog_0890	mixed	4	discovery	1	2	0	2	1
intensity_dog_0064	samoyed	1	discovery	0	1	0	0	2
intensity_dog_1335	mixed	5	discovery	1	2	0	2	1
intensity_dog_0824	labrador_retriever	3	discovery	0	0	0	2	0
intensity_dog_0496	mixed	2	discovery	1	0	0	1	0
intensity_dog_0517	mixed	2	discovery	0	0	0	1	0
intensity_dog_0962	golden_retriever	4	discovery	0	1	0	2	1
intensity_dog_2849	golden_retriever	6	validation	2	2	0	2	2
intensity_dog_2512	golden_retriever	4	validation	0	1	0	1	1
intensity_dog_2847	rhodesian_ridgeback	6	validation	2	2	0	1	1
intensity_dog_2324	mixed	2	validation	0	2	0	1	0
intensity_dog_2364	labrador_retriever	2	validation	0	1	0	1	0
intensity_dog_0949	golden_retriever	4	discovery	0	2	0	2	0
intensity_dog_1486	redbone_coonhound	6	discovery	2	2	0	2	1
intensity_dog_0372	golden_retriever	2	discovery	0	2	0	0	0
intensity_dog_0508	labrador_retriever	2	discovery	0	2	0	0	0
intensity_dog_2495	golden_retriever	3	validation	0	2	0	1	0
intensity_dog_0732	mixed	3	discovery	1	2	0	2	0
intensity_dog_1024	labrador_retriever	4	discovery	1	2	0	2	0
intensity_dog_0063	american_eskimo_dog	1	discovery	0	0	0	2	0
intensity_dog_0635	mixed	3	discovery	1	1	0	1	1
intensity_dog_1069	mixed	4	discovery	1	0	0	2	0
intensity_dog_1677	golden_retriever	6	discovery	1	2	0	2	2
intensity_dog_0853	mixed	3	discovery	1	2	0	2	0
intensity_dog_0358	mixed	2	discovery	1	1	0	0	0
intensity_dog_2681	golden_retriever	5	validation	2	2	0	2	2
intensity_dog_2256	mixed	1	validation	0	1	0	1	1
intensity_dog_0931	labrador_retriever	4	discovery	1	2	0	2	0
intensity_dog_2045	labrador_retriever	3	discovery	0	2	0	2	1
intensity_dog_2250	labrador_retriever	1	validation	0	2	0	0	0
intensity_dog_0414	labrador_retriever	2	discovery	0	1	0	1	0
intensity_dog_0695	golden_retriever	3	discovery	0	1	0	2	1
intensity_dog_0492	mixed	2	discovery	1	0	0	0	1
intensity_dog_1666	golden_retriever	6	discovery	2	2	0	2	2
intensity_dog_2552	golden_retriever	4	validation	0	1	0	2	0
intensity_dog_0099	maltese	1	discovery	0	0	0	0	1
intensity_dog_2686	golden_retriever	5	validation	1	2	0	2	2
intensity_dog_1464	golden_retriever	6	discovery	2	2	0	2	1
intensity_dog_0513	mixed	2	discovery	1	1	0	1	0
intensity_dog_0330	mixed	2	discovery	0	2	0	2	1
intensity_dog_0367	mixed	2	discovery	1	0	0	0	0
intensity_dog_0398	mixed	2	discovery	0	0	0	1	0
intensity_dog_0897	golden_retriever	4	discovery	0	2	0	2	2
intensity_dog_1281	golden_retriever	5	discovery	1	1	0	2	1
intensity_dog_0305	mixed	1	discovery	0	2	0	0	1
intensity_dog_0558	labrador_retriever	3	discovery	0	2	0	1	1
intensity_dog_0050	mixed	1	discovery	0	1	0	1	0
intensity_dog_0296	mixed	1	discovery	0	2	0	0	0
intensity_dog_0937	mixed	4	discovery	1	1	0	1	1
intensity_dog_0623	golden_retriever	3	discovery	0	2	0	1	1
intensity_dog_1495	vizsla	6	discovery	2	2	0	2	0
intensity_dog_1264	vizsla	5	discovery	2	2	0	2	0
intensity_dog_2214	mixed	1	validation	0	0	0	0	0
intensity_dog_0092	samoyed	1	discovery	0	0	0	0	2
intensity_dog_0550	labrador_retriever	3	discovery	0	2	0	1	0
intensity_dog_2722	golden_retriever	5	validation	0	2	0	1	2
intensity_dog_0737	mixed	3	discovery	1	1	0	2	1
intensity_dog_2049	labrador_retriever	3	discovery	1	2	0	1	0
intensity_dog_0035	maltese	1	discovery	0	1	0	0	2
intensity_dog_0177	golden_retriever	1	discovery	0	2	0	0	0
intensity_dog_1584	mixed	6	discovery	1	2	0	2	1
intensity_dog_2043	labrador_retriever	2	discovery	0	2	0	1	0
intensity_dog_1156	golden_retriever	5	discovery	0	1	0	2	0
intensity_dog_0617	labrador_retriever	3	discovery	1	2	0	2	0
intensity_dog_0526	mixed	2	discovery	0	2	0	1	0
intensity_dog_1551	labrador_retriever	6	discovery	2	2	0	2	0
intensity_dog_0057	mixed	1	discovery	0	1	0	0	0
intensity_dog_3004	labrador_retriever	2	validation	0	1	0	0	0
intensity_dog_2728	nova_scotia_duck_tolling_retriever	5	validation	2	1	0	2	0
intensity_dog_2745	mixed	5	validation	2	2	0	1	1
intensity_dog_0223	golden_retriever	1	discovery	0	2	0	0	0
intensity_dog_1006	mixed	4	discovery	1	0	0	2	1
intensity_dog_2948	mixed	3	validation	1	1	0	1	2
intensity_dog_0344	mixed	2	discovery	0	0	0	1	1
intensity_dog_0239	maltese	1	discovery	0	2	0	0	1
intensity_dog_0723	labrador_retriever	3	discovery	0	2	0	1	1
intensity_dog_0735	golden_retriever	3	discovery	0	2	0	2	0
intensity_dog_2710	golden_retriever	5	validation	0	2	0	2	1
intensity_dog_0228	labrador_retriever	1	discovery	0	1	0	1	0
intensity_dog_1432	labrador_retriever	5	discovery	0	2	0	2	1
intensity_dog_2169	golden_retriever	1	validation	0	2	0	0	0
intensity_dog_1403	ibizan_hound	5	discovery	2	0	0	2	2
intensity_dog_2432	labrador_retriever	3	validation	0	2	0	2	0
intensity_dog_2871	mixed	6	validation	2	1	0	2	1
intensity_dog_2437	mixed	3	validation	0	1	0	1	1
intensity_dog_1021	mixed	4	discovery	1	2	0	1	1
intensity_dog_0219	bichon_frise	1	discovery	0	2	0	0	0
intensity_dog_2809	mixed	6	validation	1	2	0	2	0
intensity_dog_2135	white_shepherd	1	discovery	0	0	0	0	0
intensity_dog_1048	golden_retriever	4	discovery	1	1	0	2	0
intensity_dog_0940	mixed	4	discovery	1	2	0	1	2
intensity_dog_0731	mixed	3	discovery	0	1	0	2	0
intensity_dog_0071	mixed	1	discovery	0	1	0	1	0
intensity_dog_1868	mixed	6	discovery	2	2	0	1	1
intensity_dog_0836	mixed	3	discovery	1	2	0	2	0
intensity_dog_2991	golden_retriever	3	validation	0	2	0	1	0
intensity_dog_0134	labrador_retriever	1	discovery	0	2	0	1	0
intensity_dog_0654	mixed	3	discovery	0	0	0	2	1
intensity_dog_2226	maltese	1	validation	0	0	0	0	1
intensity_dog_2467	mixed	3	validation	1	1	0	1	1
intensity_dog_0393	mixed	2	discovery	1	1	0	1	1
intensity_dog_1193	golden_retriever	5	discovery	1	2	0	2	0
intensity_dog_1049	mixed	4	discovery	1	1	0	2	1
intensity_dog_0249	mixed	1	discovery	0	2	0	1	1
intensity_dog_2532	golden_retriever	4	validation	1	1	0	2	1
intensity_dog_1016	mixed	4	discovery	1	0	0	2	1
intensity_dog_2172	mixed	1	validation	0	2	0	0	0
intensity_dog_2751	mixed	5	validation	2	2	0	1	2
intensity_dog_1983	golden_retriever	2	discovery	0	2	0	0	0
intensity_dog_0666	golden_retriever	3	discovery	1	2	0	2	1
intensity_dog_2447	mixed	3	validation	1	1	0	1	0
intensity_dog_0611	golden_retriever	3	discovery	0	1	0	1	1
intensity_dog_2066	labrador_retriever	5	discovery	1	1	0	2	0
intensity_dog_2547	labrador_retriever	4	validation	2	2	0	1	1
intensity_dog_0923	labrador_retriever	4	discovery	1	1	0	1	0
intensity_dog_0447	golden_retriever	2	discovery	0	2	0	0	0
intensity_dog_2235	white_shepherd	1	validation	0	0	0	0	0
intensity_dog_0343	mixed	2	discovery	1	1	0	1	0
intensity_dog_0793	mixed	3	discovery	1	0	0	2	0
intensity_dog_0470	labrador_retriever	2	discovery	0	2	0	1	1
intensity_dog_1126	mixed	4	discovery	1	1	0	1	0
intensity_dog_0475	golden_retriever	2	discovery	0	2	0	1	1
intensity_dog_1283	golden_retriever	5	discovery	1	1	0	2	0
intensity_dog_0755	labrador_retriever	3	discovery	1	2	0	2	0
intensity_dog_2497	mixed	3	validation	1	1	0	2	1
intensity_dog_1299	mixed	5	discovery	1	2	0	1	1
intensity_dog_0392	mixed	2	discovery	1	1	0	0	1
intensity_dog_0745	mixed	3	discovery	1	1	0	1	0
intensity_dog_2164	mixed	1	validation	1	1	0	0	0
intensity_dog_0252	labrador_retriever	1	discovery	0	1	0	0	0
intensity_dog_0788	labrador_retriever	3	discovery	0	2	0	1	1
intensity_dog_0514	mixed	2	discovery	0	2	0	0	0
intensity_dog_0255	mixed	1	discovery	0	0	0	0	0
intensity_dog_0630	mixed	3	discovery	0	2	0	1	0
intensity_dog_0176	mixed	1	discovery	0	0	0	0	0
intensity_dog_2714	golden_retriever	5	validation	2	1	0	2	2
intensity_dog_1556	golden_retriever	6	discovery	2	2	0	2	2
intensity_dog_2179	american_eskimo_dog	1	validation	0	0	0	0	0
intensity_dog_0151	american_eskimo_dog	1	discovery	0	0	0	0	0
intensity_dog_3048	west_highland_white_terrier	1	validation	0	2	0	0	1
intensity_dog_1473	mixed	6	discovery	2	2	0	2	1
intensity_dog_0734	labrador_retriever	3	discovery	0	0	0	2	0
intensity_dog_1612	mixed	6	discovery	1	1	0	2	1
intensity_dog_0133	labrador_retriever	1	discovery	0	2	0	0	0
intensity_dog_0154	mixed	1	discovery	0	1	0	1	2
intensity_dog_1118	labrador_retriever	4	discovery	1	2	0	2	0
intensity_dog_0636	golden_retriever	3	discovery	0	2	0	2	0
intensity_dog_1242	mixed	5	discovery	2	1	0	2	1
intensity_dog_0208	maltese	1	discovery	0	2	0	0	1
intensity_dog_1615	mixed	6	discovery	2	2	0	1	1
intensity_dog_0149	bichon_frise	1	discovery	0	1	0	0	0
intensity_dog_0053	white_shepherd	1	discovery	0	0	0	0	0
intensity_dog_1382	mixed	5	discovery	2	2	0	2	0
intensity_dog_0112	white_shepherd	1	discovery	0	0	0	0	0
intensity_dog_0657	mixed	3	discovery	1	1	0	2	0
intensity_dog_1190	golden_retriever	5	discovery	0	2	0	2	1
intensity_dog_0362	mixed	2	discovery	1	0	0	1	0
intensity_dog_0090	labrador_retriever	1	discovery	0	1	0	1	0
intensity_dog_1682	mixed	6	discovery	2	2	0	1	0
intensity_dog_0664	mixed	3	discovery	0	1	0	1	1
intensity_dog_0539	labrador_retriever	2	discovery	0	1	0	1	0
intensity_dog_0021	komondor	1	discovery	0	0	0	1	0
intensity_dog_0493	mixed	2	discovery	0	2	0	1	0
intensity_dog_3055	white_shepherd	1	validation	0	1	0	0	0
intensity_dog_0308	american_eskimo_dog	1	discovery	0	0	0	0	0
intensity_dog_2946	mixed	1	validation	0	1	0	0	0
intensity_dog_0660	mixed	3	discovery	1	0	0	1	0
intensity_dog_0268	bichon_frise	1	discovery	0	1	0	0	1
intensity_dog_1437	mixed	5	discovery	2	2	0	2	1
intensity_dog_0254	maltese	1	discovery	0	1	0	0	0
intensity_dog_0872	golden_retriever	4	discovery	1	2	0	2	0
intensity_dog_2374	mixed	2	validation	1	1	0	1	0
intensity_dog_1686	nova_scotia_duck_tolling_retriever	6	discovery	2	1	0	2	0
intensity_dog_2947	mixed	1	validation	0	0	0	0	0
intensity_dog_1641	mixed	6	discovery	2	1	0	2	1
intensity_dog_0322	mixed	2	discovery	0	1	0	1	1
intensity_dog_0018	golden_retriever	1	discovery	0	2	0	0	1
intensity_dog_0184	golden_retriever	1	discovery	0	2	0	0	0
intensity_dog_1307	mixed	5	discovery	1	1	1	2	0
intensity_dog_1303	mixed	5	discovery	1	2	0	2	1
intensity_dog_2282	maltese	1	validation	0	1	0	0	1
intensity_dog_2827	vizsla	6	validation	2	2	0	2	1
intensity_dog_1094	golden_retriever	4	discovery	0	1	0	2	1
intensity_dog_0454	labrador_retriever	2	discovery	0	2	0	2	0
intensity_dog_1305	mixed	5	discovery	2	0	0	2	0
intensity_dog_2630	golden_retriever	4	validation	0	1	0	2	2
intensity_dog_0964	golden_retriever	4	discovery	1	2	0	2	0
intensity_dog_0579	golden_retriever	3	discovery	0	1	0	2	0
intensity_dog_0436	golden_retriever	2	discovery	0	1	0	0	1
intensity_dog_0904	mixed	4	discovery	1	1	0	2	1
intensity_dog_1310	mixed	5	discovery	2	1	0	2	0
intensity_dog_1634	german_pinscher	6	discovery	2	2	0	2	2
intensity_dog_0201	mixed	1	discovery	1	0	0	0	0
intensity_dog_2820	labrador_retriever	6	validation	2	1	0	2	0
intensity_dog_1088	mixed	4	discovery	1	0	0	2	1
intensity_dog_1000	mixed	4	discovery	2	1	0	1	0
intensity_dog_2272	bichon_frise	1	validation	0	1	0	0	0
intensity_dog_0220	labrador_retriever	1	discovery	0	2	0	0	0
intensity_dog_0740	mixed	3	discovery	0	0	0	2	2
intensity_dog_1700	mixed	6	discovery	2	0	1	2	1
intensity_dog_0484	golden_retriever	2	discovery	0	1	0	2	0
intensity_dog_1431	golden_retriever	5	discovery	0	0	0	2	2
intensity_dog_1984	golden_retriever	2	discovery	0	2	0	0	1
intensity_dog_2796	golden_retriever	6	validation	2	1	0	2	1
intensity_dog_1713	rhodesian_ridgeback	5	discovery	2	2	0	2	1
intensity_dog_0823	golden_retriever	3	discovery	0	2	0	1	0
intensity_dog_2990	golden_retriever	3	validation	1	1	0	2	0
intensity_dog_0651	labrador_retriever	3	discovery	0	2	0	1	1
intensity_dog_2213	mixed	1	validation	0	0	0	2	1
intensity_dog_2071	labrador_retriever	3	discovery	1	2	0	1	0
intensity_dog_0284	labrador_retriever	1	discovery	0	2	0	1	0
intensity_dog_1408	golden_retriever	5	discovery	0	2	0	2	1
intensity_dog_0570	labrador_retriever	3	discovery	0	1	0	1	1
intensity_dog_2069	labrador_retriever	4	discovery	0	1	0	2	0
intensity_dog_0518	mixed	2	discovery	1	0	0	0	0
intensity_dog_1257	mixed	5	discovery	2	0	0	1	1
intensity_dog_0782	mixed	3	discovery	1	1	0	1	1
intensity_dog_1891	mixed	5	discovery	2	1	0	1	0
intensity_dog_2275	bichon_frise	1	validation	0	1	0	2	0
intensity_dog_1426	golden_retriever	5	discovery	1	1	0	2	0
intensity_dog_0097	bichon_frise	1	discovery	0	1	0	0	0
intensity_dog_1690	golden_retriever	6	discovery	2	2	0	2	1
intensity_dog_1683	mixed	6	discovery	2	2	0	2	2
intensity_dog_0866	golden_retriever	4	discovery	1	0	0	2	0
intensity_dog_2536	golden_retriever	4	validation	0	2	0	2	1
intensity_dog_0588	golden_retriever	3	discovery	0	1	0	2	1
intensity_dog_0301	golden_retriever	1	discovery	0	1	0	0	1
intensity_dog_0013	mixed	1	discovery	0	1	0	0	0
intensity_dog_3008	labrador_retriever	3	validation	0	1	0	1	0
intensity_dog_1073	mixed	4	discovery	2	1	0	1	0
intensity_dog_2607	golden_retriever	4	validation	1	1	0	2	0
intensity_dog_1296	labrador_retriever	5	discovery	2	2	0	1	0
intensity_dog_1159	mixed	5	discovery	2	0	0	2	0
intensity_dog_0030	mixed	1	discovery	0	1	0	0	0
intensity_dog_1308	mixed	5	discovery	2	0	0	2	1
intensity_dog_2391	golden_retriever	3	validation	0	1	0	2	0
intensity_dog_1989	golden_retriever	1	discovery	0	2	0	0	0
intensity_dog_0533	golden_retriever	2	discovery	0	2	0	0	0
intensity_dog_0116	golden_retriever	1	discovery	0	2	0	0	0
intensity_dog_1439	golden_retriever	5	discovery	1	2	0	2	1
intensity_dog_1489	mixed	6	discovery	1	1	0	2	2
intensity_dog_0315	maltese	1	discovery	0	2	0	0	0
intensity_dog_3018	labrador_retriever	6	validation	2	2	0	2	1
intensity_dog_1368	golden_retriever	5	discovery	2	1	0	2	2
intensity_dog_0697	mixed	3	discovery	1	0	0	1	1
intensity_dog_2003	golden_retriever	4	discovery	0	2	0	2	0
intensity_dog_0999	golden_retriever	4	discovery	0	1	0	1	1
intensity_dog_0701	golden_retriever	3	discovery	0	2	0	1	0
intensity_dog_2939	mixed	4	validation	1	2	0	1	1
intensity_dog_1449	golden_retriever	5	discovery	1	2	0	2	1
intensity_dog_0461	labrador_retriever	2	discovery	0	1	0	0	0
intensity_dog_0556	mixed	3	discovery	0	1	0	1	1
intensity_dog_2331	golden_retriever	2	validation	0	2	0	2	0
intensity_dog_0759	mixed	3	discovery	1	1	0	2	1
intensity_dog_0076	mixed	1	discovery	0	1	0	2	0
intensity_dog_1647	golden_retriever	6	discovery	2	2	0	2	0
intensity_dog_2867	pharaoh_hound	6	validation	2	1	0	2	2
intensity_dog_2029	labrador_retriever	3	discovery	1	1	0	2	1
intensity_dog_2039	labrador_retriever	2	discovery	0	2	0	0	0
intensity_dog_0879	golden_retriever	4	discovery	0	2	0	1	1
intensity_dog_2481	mixed	3	validation	1	2	0	0	2
intensity_dog_2806	golden_retriever	6	validation	1	1	0	2	1
intensity_dog_1595	labrador_retriever	6	discovery	2	2	0	2	0
intensity_dog_1010	golden_retriever	4	discovery	0	1	0	2	2
intensity_dog_0481	mixed	2	discovery	1	1	0	2	0
intensity_dog_1102	mixed	4	discovery	2	1	1	0	0
intensity_dog_1653	golden_retriever	6	discovery	1	2	0	2	1
intensity_dog_1171	mixed	5	discovery	2	1	0	1	0
intensity_dog_1142	mixed	4	discovery	0	1	0	1	1
intensity_dog_2494	golden_retriever	3	validation	0	1	0	2	0
intensity_dog_2037	labrador_retriever	2	discovery	0	0	0	2	0
intensity_dog_1057	labrador_retriever	4	discovery	0	1	0	2	2
intensity_dog_2015	golden_retriever	3	discovery	0	2	0	1	0
intensity_dog_0420	labrador_retriever	2	discovery	0	1	0	1	0
intensity_dog_1051	mixed	4	discovery	2	0	0	2	2
intensity_dog_0385	labrador_retriever	2	discovery	0	1	0	1	0
intensity_dog_2230	maltese	1	validation	0	1	0	0	2
intensity_dog_0687	golden_retriever	3	discovery	0	1	0	2	1
intensity_dog_1064	labrador_retriever	4	discovery	1	1	0	2	0
intensity_dog_1533	vizsla	6	discovery	2	2	0	2	0
intensity_dog_1924	american_eskimo_dog	1	discovery	0	0	0	0	0
intensity_dog_2826	nova_scotia_duck_tolling_retriever	6	validation	2	0	0	2	0
intensity_dog_0907	golden_retriever	4	discovery	0	2	0	2	1
intensity_dog_0948	golden_retriever	4	discovery	1	2	0	2	2
intensity_dog_2615	mixed	4	validation	1	1	0	2	1
intensity_dog_0915	golden_retriever	4	discovery	0	1	0	2	1
intensity_dog_2736	golden_retriever	5	validation	0	2	0	2	0
intensity_dog_2647	mixed	5	validation	1	2	1	2	1
intensity_dog_2671	golden_retriever	5	validation	0	2	0	2	2
intensity_dog_0641	golden_retriever	3	discovery	0	1	0	2	0
intensity_dog_2857	golden_retriever	6	validation	2	2	0	2	2
intensity_dog_3019	labrador_retriever	2	validation	0	2	0	2	1
intensity_dog_1982	golden_retriever	1	discovery	0	2	0	0	0
intensity_dog_0074	maltese	1	discovery	0	1	0	0	2
intensity_dog_0196	mixed	1	discovery	1	1	0	0	2
intensity_dog_2125	west_highland_white_terrier	1	discovery	0	2	0	0	1
intensity_dog_2319	golden_retriever	2	validation	0	2	0	1	0
intensity_dog_1250	labrador_retriever	5	discovery	2	2	0	2	2
intensity_dog_1889	mixed	2	discovery	0	0	1	1	0
intensity_dog_1553	golden_retriever	6	discovery	0	2	0	2	1
intensity_dog_0310	maltese	1	discovery	1	1	0	1	0
intensity_dog_0265	maltese	1	discovery	0	1	0	0	2
intensity_dog_1216	labrador_retriever	5	discovery	2	1	0	2	0
intensity_dog_0048	golden_retriever	1	discovery	0	2	0	0	0
intensity_dog_0275	maltese	1	discovery	0	0	0	0	1
intensity_dog_1329	golden_retriever	5	discovery	1	1	0	2	2
intensity_dog_1321	mixed	5	discovery	1	1	0	1	1
intensity_dog_2678	mixed	5	validation	2	1	0	2	1
intensity_dog_2623	golden_retriever	4	validation	1	2	0	2	1
intensity_dog_0926	mixed	4	discovery	1	2	0	1	2
intensity_dog_0041	labrador_retriever	1	discovery	0	1	0	1	0
intensity_dog_2542	mixed	4	validation	2	0	0	2	2
intensity_dog_2073	labrador_retriever	3	discovery	0	1	0	1	0
intensity_dog_1886	mixed	1	discovery	0	1	0	0	0
intensity_dog_0546	golden_retriever	3	discovery	1	1	0	2	0
intensity_dog_1482	labrador_retriever	6	discovery	2	1	0	2	0
intensity_dog_0973	mixed	4	discovery	1	0	0	2	1
intensity_dog_2509	golden_retriever	4	validation	0	1	0	2	1
intensity_dog_1494	nova_scotia_duck_tolling_retriever	6	discovery	2	2	0	2	0
intensity_dog_2683	mixed	5	validation	1	0	0	2	1
intensity_dog_0259	golden_retriever	1	discovery	0	1	0	0	1
intensity_dog_1397	mixed	5	discovery	2	1	0	1	0
intensity_dog_0684	labrador_retriever	3	discovery	0	2	0	2	1
intensity_dog_1039	labrador_retriever	4	discovery	0	1	0	2	1
intensity_dog_2193	mixed	1	validation	0	0	0	0	1
intensity_dog_0056	mixed	1	discovery	0	0	0	1	0
intensity_dog_1536	mixed	6	discovery	2	1	0	2	0
intensity_dog_2427	mixed	3	validation	0	0	0	1	1
intensity_dog_1429	labrador_retriever	5	discovery	2	2	0	1	1
intensity_dog_1992	golden_retriever	4	discovery	0	2	0	2	2
intensity_dog_2382	labrador_retriever	2	validation	0	2	0	2	0
intensity_dog_0224	labrador_retriever	1	discovery	0	2	0	1	0
intensity_dog_2212	golden_retriever	1	validation	0	2	0	0	0
intensity_dog_2708	mixed	5	validation	2	0	0	1	1
intensity_dog_1497	golden_retriever	6	discovery	1	2	0	2	1
intensity_dog_2993	golden_retriever	1	validation	0	1	0	1	0
intensity_dog_1714	ibizan_hound	5	discovery	2	0	0	2	1
intensity_dog_2580	mixed	4	validation	0	0	0	2	2
intensity_dog_1866	mixed	1	discovery	0	0	0	0	0
intensity_dog_1357	mixed	5	discovery	1	0	0	2	0
intensity_dog_1187	mixed	5	discovery	1	2	0	2	1
intensity_dog_0913	golden_retriever	4	discovery	1	1	0	2	0
intensity_dog_0404	labrador_retriever	2	discovery	0	1	0	2	0
intensity_dog_1456	mixed	5	discovery	2	1	0	1	1
intensity_dog_1032	mixed	4	discovery	1	0	0	1	1
intensity_dog_1202	mixed	5	discovery	2	0	0	2	1
intensity_dog_0916	mixed	4	discovery	1	0	0	1	2
intensity_dog_2538	mixed	4	validation	1	1	0	2	0
intensity_dog_0257	maltese	1	discovery	0	0	0	0	1
intensity_dog_2336	mixed	2	validation	2	2	0	0	0
intensity_dog_2741	mixed	5	validation	2	2	0	2	1
intensity_dog_0327	mixed	2	discovery	0	1	0	2	1
intensity_dog_2457	mixed	3	validation	1	2	0	2	0
intensity_dog_2666	labrador_retriever	5	validation	2	2	0	2	0
intensity_dog_2387	golden_retriever	3	validation	0	2	0	1	1
intensity_dog_1650	redbone_coonhound	6	discovery	2	2	0	2	1
intensity_dog_1100	golden_retriever	4	discovery	0	2	0	2	1
intensity_dog_2862	mixed	6	validation	2	1	0	2	1
intensity_dog_0987	golden_retriever	4	discovery	1	2	0	2	2
intensity_dog_2022	labrador_retriever	2	discovery	0	2	0	2	0
intensity_dog_2717	mixed	5	validation	1	1	0	2	2
intensity_dog_2687	mixed	5	validation	0	1	0	2	2
intensity_dog_1692	brittany	6	discovery	2	2	0	2	2
intensity_dog_0894	labrador_retriever	4	discovery	1	1	0	2	0
intensity_dog_2600	labrador_retriever	4	validation	1	2	0	2	2
intensity_dog_0842	golden_retriever	3	discovery	0	1	0	2	2
intensity_dog_1340	labrador_retriever	5	discovery	1	2	0	2	1
intensity_dog_2551	labrador_retriever	4	validation	1	1	0	1	0
intensity_dog_0613	golden_retriever	3	discovery	0	1	0	2	2
intensity_dog_2544	mixed	4	validation	1	2	0	2	1
intensity_dog_2792	brittany	6	validation	2	2	0	2	2
intensity_dog_0961	mixed	4	discovery	1	1	0	2	0
intensity_dog_0312	maltese	1	discovery	0	2	0	0	1
intensity_dog_0886	mixed	4	discovery	1	2	0	0	1
intensity_dog_0821	mixed	3	discovery	0	2	0	2	1
intensity_dog_0250	american_eskimo_dog	1	discovery	0	0	0	0	0
intensity_dog_1416	mixed	5	discovery	2	2	0	2	0
intensity_dog_0644	labrador_retriever	3	discovery	1	2	0	1	1
intensity_dog_2234	golden_retriever	1	validation	0	2	0	0	0
intensity_dog_0889	mixed	4	discovery	1	1	0	1	2
intensity_dog_2557	mixed	4	validation	1	1	0	1	0
intensity_dog_0971	mixed	4	discovery	1	1	0	2	2
intensity_dog_2523	mixed	4	validation	1	1	0	1	0
intensity_dog_0781	mixed	3	discovery	1	1	1	1	2
intensity_dog_2530	mixed	4	validation	0	2	0	2	2
intensity_dog_2840	mixed	6	validation	2	2	0	2	0
intensity_dog_2794	labrador_retriever	6	validation	2	2	0	2	0
intensity_dog_2621	mixed	4	validation	0	1	0	2	1
intensity_dog_1680	labrador_retriever	6	discovery	1	2	1	2	1
intensity_dog_1116	mixed	4	discovery	2	0	0	1	1
intensity_dog_3049	west_highland_white_terrier	1	validation	0	2	0	0	0
intensity_dog_1857	mixed	6	discovery	1	2	1	1	1
intensity_dog_2626	mixed	4	validation	2	0	0	1	1
intensity_dog_0027	kuvasz	1	discovery	0	0	0	0	0
intensity_dog_1417	labrador_retriever	5	discovery	0	2	0	1	1
intensity_dog_0046	west_highland_white_terrier	1	discovery	0	2	0	0	0
intensity_dog_0724	mixed	3	discovery	0	2	0	1	1
intensity_dog_2610	labrador_retriever	4	validation	2	2	0	1	1
intensity_dog_1179	golden_retriever	5	discovery	2	2	0	2	0
intensity_dog_2476	golden_retriever	3	validation	0	2	0	1	1
intensity_dog_0139	bichon_frise	1	discovery	0	2	0	0	0
intensity_dog_1400	mixed	5	discovery	2	0	0	2	1
intensity_dog_1493	welsh_springer_spaniel	6	discovery	2	2	0	2	1
intensity_dog_1087	golden_retriever	4	discovery	0	2	0	2	0
intensity_dog_2730	mixed	5	validation	2	2	0	2	0
intensity_dog_0168	maltese	1	discovery	0	1	0	0	0
intensity_dog_1550	nova_scotia_duck_tolling_retriever	6	discovery	2	2	0	2	0
intensity_dog_0769	mixed	3	discovery	1	2	0	0	1
intensity_dog_1588	irish_setter	6	discovery	2	2	0	2	2
intensity_dog_0858	golden_retriever	4	discovery	1	2	0	2	0
intensity_dog_1207	labrador_retriever	5	discovery	1	2	0	2	0
intensity_dog_2624	golden_retriever	4	validation	1	1	0	2	1
intensity_dog_1074	mixed	4	discovery	2	1	0	1	1
intensity_dog_1935	bichon_frise	1	discovery	0	2	0	1	0
intensity_dog_1711	golden_retriever	6	discovery	1	2	0	2	1
intensity_dog_2131	white_shepherd	1	discovery	0	0	0	1	0
intensity_dog_1037	golden_retriever	4	discovery	1	2	0	1	1
intensity_dog_0060	mixed	1	discovery	0	0	0	2	0
intensity_dog_0698	labrador_retriever	3	discovery	0	2	0	2	0
intensity_dog_1110	mixed	4	discovery	0	0	0	2	1
intensity_dog_0677	mixed	3	discovery	1	1	0	2	1
intensity_dog_0274	white_shepherd	1	discovery	0	0	0	0	0
intensity_dog_1508	labrador_retriever	6	discovery	2	2	0	2	2
intensity_dog_0197	west_highland_white_terrier	1	discovery	0	2	0	0	1
intensity_dog_2543	labrador_retriever	4	validation	2	2	0	2	1
intensity_dog_0085	west_highland_white_terrier	1	discovery	0	2	0	0	0
intensity_dog_2754	nova_scotia_duck_tolling_retriever	5	validation	2	2	0	2	0
intensity_dog_0440	labrador_retriever	2	discovery	0	2	0	1	1
intensity_dog_1353	golden_retriever	5	discovery	1	2	0	2	1
intensity_dog_0031	maltese	1	discovery	0	1	0	0	2
intensity_dog_1925	american_eskimo_dog	1	discovery	0	0	0	1	0
intensity_dog_1085	mixed	4	discovery	1	2	0	2	0
intensity_dog_1918	labrador_retriever	5	discovery	1	2	0	2	0
intensity_dog_1709	golden_retriever	6	discovery	1	1	0	2	0
intensity_dog_0019	maltese	1	discovery	0	0	0	0	2
intensity_dog_1035	golden_retriever	4	discovery	0	2	0	1	1
intensity_dog_2788	mixed	6	validation	2	1	0	1	0
intensity_dog_1409	irish_terrier	5	discovery	2	1	0	0	0
intensity_dog_2260	golden_retriever	1	validation	0	2	0	0	0
intensity_dog_0672	golden_retriever	3	discovery	1	1	0	1	0
intensity_dog_1369	golden_retriever	5	discovery	2	2	0	2	0
intensity_dog_2122	west_highland_white_terrier	1	discovery	0	2	0	0	0
intensity_dog_1302	mixed	5	discovery	2	1	0	1	1
intensity_dog_1262	mixed	5	discovery	2	2	0	2	0
intensity_dog_2570	mixed	4	validation	0	0	0	2	1
intensity_dog_2734	mixed	5	validation	1	0	0	2	1
intensity_dog_2050	labrador_retriever	3	discovery	0	1	0	2	1
intensity_dog_0896	golden_retriever	4	discovery	0	2	0	2	1
intensity_dog_0694	labrador_retriever	3	discovery	0	2	0	2	0
intensity_dog_0790	mixed	3	discovery	1	2	0	2	1
intensity_dog_0892	mixed	4	discovery	1	2	0	2	0
intensity_dog_1993	golden_retriever	4	discovery	0	1	0	1	0
intensity_dog_1500	labrador_retriever	6	discovery	2	2	0	2	1
intensity_dog_2874	mixed	6	validation	2	2	0	1	0
intensity_dog_1695	mixed	6	discovery	2	1	0	2	1
intensity_dog_1195	mixed	5	discovery	2	0	0	1	1
intensity_dog_3054	white_shepherd	1	validation	0	0	0	0	0
intensity_dog_0292	american_eskimo_dog	1	discovery	0	0	0	0	0
intensity_dog_0409	mixed	2	discovery	1	2	0	1	1
intensity_dog_2689	mixed	5	validation	1	0	0	1	1
intensity_dog_1420	mixed	5	discovery	2	0	0	1	1
intensity_dog_0994	mixed	4	discovery	1	2	0	2	0
intensity_dog_1317	nova_scotia_duck_tolling_retriever	5	discovery	2	0	0	2	0
intensity_dog_2152	bichon_frise	1	validation	0	2	0	0	1
intensity_dog_0271	maltese	1	discovery	0	2	0	0	1
intensity_dog_1325	golden_retriever	5	discovery	0	1	0	2	1
intensity_dog_0415	labrador_retriever	2	discovery	0	2	0	1	0
intensity_dog_0026	bichon_frise	1	discovery	0	0	0	0	0
intensity_dog_1396	golden_retriever	5	discovery	0	2	0	2	0
intensity_dog_2727	mixed	5	validation	1	1	0	2	0
intensity_dog_3014	labrador_retriever	4	validation	1	2	0	2	2
intensity_dog_0819	mixed	3	discovery	0	0	0	2	0
intensity_dog_2403	golden_retriever	3	validation	0	1	0	2	0
intensity_dog_1023	mixed	4	discovery	2	1	0	0	1
intensity_dog_1885	mixed	2	discovery	0	1	0	0	0
intensity_dog_1404	mixed	5	discovery	2	2	0	2	0
intensity_dog_1324	mixed	5	discovery	2	1	0	1	0
intensity_dog_1516	brittany	6	discovery	2	2	0	2	2
intensity_dog_0970	mixed	4	discovery	0	1	0	1	0
intensity_dog_2575	golden_retriever	4	validation	1	2	0	2	1
intensity_dog_0157	bichon_frise	1	discovery	0	2	0	0	0
intensity_dog_2210	maltese	1	validation	0	1	0	0	0
intensity_dog_2296	mixed	2	validation	0	1	1	0	0
intensity_dog_0136	bichon_frise	1	discovery	2	1	0	1	0
intensity_dog_1052	mixed	4	discovery	0	0	0	1	1
intensity_dog_2783	nova_scotia_duck_tolling_retriever	6	validation	2	2	0	2	0
intensity_dog_2563	mixed	4	validation	2	1	0	1	1
intensity_dog_2561	mixed	4	validation	1	2	0	2	1
intensity_dog_2848	mixed	6	validation	2	1	0	2	1
intensity_dog_0207	maltese	1	discovery	0	1	0	0	2
intensity_dog_0073	samoyed	1	discovery	0	1	0	0	2
intensity_dog_0503	golden_retriever	2	discovery	0	2	0	1	0
intensity_dog_1413	mixed	5	discovery	1	1	0	2	2
intensity_dog_0328	mixed	2	discovery	1	1	0	1	0
intensity_dog_2005	golden_retriever	5	discovery	2	2	0	2	0
intensity_dog_2500	golden_retriever	3	validation	0	2	0	2	0
intensity_dog_0681	mixed	3	discovery	1	1	0	1	0
intensity_dog_2194	maltese	1	validation	0	1	0	0	1
intensity_dog_0143	west_highland_white_terrier	1	discovery	0	2	0	0	2
intensity_dog_2726	mixed	5	validation	2	0	0	2	2
intensity_dog_1657	mixed	6	discovery	2	2	0	1	1
intensity_dog_0233	samoyed	1	discovery	0	1	0	1	1
intensity_dog_3009	labrador_retriever	3	validation	0	2	0	2	0
intensity_dog_2758	golden_retriever	5	validation	0	2	0	2	2
intensity_dog_2227	mixed	1	validation	0	0	0	0	0
intensity_dog_1461	mixed	5	discovery	2	2	0	2	1
intensity_dog_0468	mixed	2	discovery	0	1	0	1	0
intensity_dog_1528	labrador_retriever	6	discovery	2	2	0	2	0
intensity_dog_1068	golden_retriever	4	discovery	0	2	0	2	0
intensity_dog_0225	bichon_frise	1	discovery	0	2	0	0	0
intensity_dog_2837	mixed	6	validation	2	2	0	1	0
intensity_dog_2051	labrador_retriever	4	discovery	1	1	0	2	0
intensity_dog_1475	golden_retriever	6	discovery	1	2	0	2	1
intensity_dog_2349	labrador_retriever	2	validation	0	2	0	1	0
intensity_dog_2074	labrador_retriever	4	discovery	1	1	0	2	0
intensity_dog_0040	golden_retriever	1	discovery	0	2	0	0	0
intensity_dog_0870	mixed	4	discovery	0	1	0	1	2
intensity_dog_2753	mixed	5	validation	2	0	0	2	1
intensity_dog_1132	labrador_retriever	4	discovery	1	2	0	2	0
intensity_dog_2929	mixed	6	validation	1	2	0	2	1
intensity_dog_1675	mixed	6	discovery	2	1	0	2	0
intensity_dog_1442	golden_retriever	5	discovery	0	1	0	2	0
intensity_dog_0241	maltese	1	discovery	0	0	0	0	2
intensity_dog_1294	mixed	5	discovery	2	2	0	2	1
intensity_dog_2016	golden_retriever	6	discovery	1	2	0	2	0
intensity_dog_2411	mixed	3	validation	1	2	0	2	0
intensity_dog_2024	labrador_retriever	3	discovery	0	1	0	2	0
intensity_dog_1629	cavalier_king_charles_spaniel	6	discovery	2	2	0	2	2
intensity_dog_1144	labrador_retriever	4	discovery	1	2	0	2	0
intensity_dog_1694	mixed	6	discovery	2	2	1	1	0
intensity_dog_0278	maltese	1	discovery	0	0	0	0	0
intensity_dog_1295	mixed	5	discovery	2	2	0	2	1
intensity_dog_2025	labrador_retriever	3	discovery	0	0	0	2	1
intensity_dog_2644	mixed	5	validation	2	1	0	0	0
intensity_dog_2868	vizsla	6	validation	2	2	0	2	2
intensity_dog_2540	golden_retriever	4	validation	0	2	0	2	0
intensity_dog_0908	mixed	4	discovery	1	1	0	2	1
intensity_dog_0646	mixed	3	discovery	0	1	0	2	0
intensity_dog_1929	american_eskimo_dog	1	discovery	0	1	0	0	0
intensity_dog_1222	golden_retriever	5	discovery	1	2	0	2	2
intensity_dog_2784	golden_retriever	6	validation	1	1	0	2	0
intensity_dog_2571	mixed	4	validation	1	0	0	1	1
intensity_dog_1927	american_eskimo_dog	1	discovery	0	0	0	0	0
intensity_dog_0163	labrador_retriever	1	discovery	0	2	0	1	0
intensity_dog_2124	west_highland_white_terrier	1	discovery	0	1	0	0	1
intensity_dog_1987	golden_retriever	2	discovery	0	1	0	0	0
intensity_dog_2872	mixed	6	validation	2	2	0	2	2
intensity_dog_0710	golden_retriever	3	discovery	1	1	0	2	0
intensity_dog_2755	mixed	5	validation	1	1	1	2	1
intensity_dog_1327	golden_retriever	5	discovery	1	2	0	2	0
intensity_dog_2846	irish_setter	6	validation	2	2	0	2	1
intensity_dog_0360	mixed	2	discovery	0	0	0	1	0
intensity_dog_1636	labrador_retriever	6	discovery	2	1	0	2	0
intensity_dog_2966	american_eskimo_dog	1	validation	0	0	0	0	0
intensity_dog_2285	bichon_frise	1	validation	2	0	0	0	0
intensity_dog_1681	mixed	6	discovery	2	1	0	2	2
intensity_dog_0096	west_highland_white_terrier	1	discovery	0	2	0	0	0
intensity_dog_2821	rhodesian_ridgeback	6	validation	2	2	0	2	1
intensity_dog_2576	mixed	4	validation	1	2	0	2	2
intensity_dog_1212	mixed	5	discovery	2	1	0	1	0
intensity_dog_0023	bichon_frise	1	discovery	1	2	0	1	0
intensity_dog_1205	golden_retriever	5	discovery	1	2	0	2	1
intensity_dog_2656	mixed	5	validation	2	0	0	2	0
intensity_dog_1375	labrador_retriever	5	discovery	2	1	0	2	0
intensity_dog_2419	golden_retriever	3	validation	0	2	0	2	1
intensity_dog_2154	west_highland_white_terrier	1	validation	0	2	0	0	1
intensity_dog_1580	golden_retriever	6	discovery	2	2	0	2	2
intensity_dog_2795	golden_retriever	6	validation	1	1	0	2	0
intensity_dog_2673	mixed	5	validation	2	1	0	1	0
intensity_dog_2566	mixed	4	validation	1	1	1	1	0
intensity_dog_1638	mixed	6	discovery	1	2	0	2	1
intensity_dog_1013	mixed	4	discovery	0	1	0	1	0
intensity_dog_1198	golden_retriever	5	discovery	1	2	0	2	2
intensity_dog_1364	mixed	5	discovery	1	1	1	2	1
intensity_dog_2428	mixed	3	validation	0	0	0	1	1
intensity_dog_1996	golden_retriever	6	discovery	2	2	0	2	2
intensity_dog_0998	golden_retriever	4	discovery	0	2	0	2	0
intensity_dog_0589	mixed	3	discovery	2	0	0	0	1
intensity_dog_1640	golden_retriever	6	discovery	2	2	0	2	1
intensity_dog_1180	mixed	5	discovery	1	0	0	1	2
intensity_dog_2020	labrador_retriever	2	discovery	0	2	0	0	1
intensity_dog_1455	mixed	5	discovery	1	1	0	2	2
intensity_dog_1043	golden_retriever	4	discovery	0	1	0	1	1
intensity_dog_1591	golden_retriever	6	discovery	1	2	0	2	2
intensity_dog_2577	mixed	4	validation	1	0	0	1	0
intensity_dog_1604	mixed	6	discovery	2	1	1	2	2
intensity_dog_1227	mixed	5	discovery	2	1	0	2	1
intensity_dog_2537	golden_retriever	4	validation	0	2	0	2	2
intensity_dog_1371	mixed	5	discovery	1	2	0	2	1
intensity_dog_0068	maltese	1	discovery	0	0	0	0	1
intensity_dog_2838	labrador_retriever	6	validation	2	2	0	2	2
intensity_dog_0667	mixed	3	discovery	0	1	0	2	0
intensity_dog_2328	labrador_retriever	2	validation	0	2	0	1	0
intensity_dog_2841	redbone_coonhound	6	validation	2	2	1	2	0
intensity_dog_2786	golden_retriever	6	validation	1	2	0	2	2
intensity_dog_1628	golden_retriever	6	discovery	2	2	0	2	2
intensity_dog_1453	mixed	5	discovery	2	1	0	1	2
intensity_dog_2527	golden_retriever	4	validation	1	2	0	2	1
intensity_dog_3011	labrador_retriever	3	validation	0	1	0	2	1
intensity_dog_1696	golden_retriever	6	discovery	1	2	0	2	1
intensity_dog_0718	mixed	3	discovery	0	0	0	1	2
intensity_dog_2450	golden_retriever	3	validation	1	2	0	2	0
intensity_dog_0382	labrador_retriever	2	discovery	0	2	0	1	1
intensity_dog_2216	white_shepherd	1	validation	0	1	0	0	0
intensity_dog_0144	white_shepherd	1	discovery	0	0	0	0	0
intensity_dog_1373	mixed	5	discovery	2	0	0	1	2
intensity_dog_2067	labrador_retriever	1	discovery	0	2	0	1	0
intensity_dog_1701	irish_setter	6	discovery	2	2	0	2	0
intensity_dog_2183	bichon_frise	1	validation	0	1	0	0	0
intensity_dog_0244	maltese	1	discovery	1	2	0	0	1
intensity_dog_2553	mixed	4	validation	1	2	0	2	0
intensity_dog_0779	mixed	3	discovery	2	0	0	0	1
intensity_dog_0137	maltese	1	discovery	0	1	0	0	2
intensity_dog_0590	labrador_retriever	3	discovery	0	2	0	2	1
intensity_dog_1061	labrador_retriever	4	discovery	2	2	0	1	1
intensity_dog_2219	labrador_retriever	1	validation	0	2	0	1	0
intensity_dog_2342	labrador_retriever	2	validation	0	1	0	2	0
intensity_dog_1503	golden_retriever	6	discovery	1	2	0	2	1
intensity_dog_1561	golden_retriever	6	discovery	1	1	0	2	2
intensity_dog_1298	nova_scotia_duck_tolling_retriever	5	discovery	2	1	0	2	0
intensity_dog_0127	golden_retriever	1	discovery	0	2	0	0	0
intensity_dog_2658	golden_retriever	5	validation	2	2	0	2	1
intensity_dog_2060	labrador_retriever	5	discovery	2	0	0	2	2
intensity_dog_2822	mixed	6	validation	2	2	0	2	0
intensity_dog_3016	labrador_retriever	4	validation	1	1	0	2	1
intensity_dog_0871	golden_retriever	4	discovery	0	1	0	2	2
intensity_dog_2242	maltese	1	validation	0	1	0	0	1
intensity_dog_2454	golden_retriever	3	validation	0	1	0	2	2
intensity_dog_1178	golden_retriever	5	discovery	1	2	0	1	1
intensity_dog_2801	brittany	6	validation	2	2	0	2	1
intensity_dog_1559	golden_retriever	6	discovery	2	0	0	2	2
intensity_dog_0912	golden_retriever	4	discovery	0	2	0	2	2
intensity_dog_0881	mixed	4	discovery	2	1	0	1	0
intensity_dog_2007	golden_retriever	2	discovery	0	1	0	0	0
intensity_dog_2000	golden_retriever	2	discovery	0	2	0	0	0
intensity_dog_0845	golden_retriever	3	discovery	1	2	0	1	1
intensity_dog_0290	american_eskimo_dog	1	discovery	0	0	0	0	0
intensity_dog_2677	mixed	5	validation	2	2	0	2	2
intensity_dog_0155	maltese	1	discovery	0	0	0	0	1
intensity_dog_2052	labrador_retriever	4	discovery	1	2	0	2	0
intensity_dog_1877	mixed	5	discovery	2	2	1	2	2
intensity_dog_0166	samoyed	1	discovery	0	1	0	0	1
intensity_dog_1712	mixed	6	discovery	1	2	0	2	0
intensity_dog_0929	golden_retriever	4	discovery	1	2	0	2	1
intensity_dog_1346	mixed	5	discovery	2	1	0	2	2
intensity_dog_0215	maltese	1	discovery	0	0	0	0	2
intensity_dog_1699	golden_retriever	6	discovery	2	2	0	2	1
intensity_dog_1477	vizsla	6	discovery	2	2	0	2	0
intensity_dog_1480	golden_retriever	6	discovery	2	2	0	2	2
intensity_dog_0722	golden_retriever	3	discovery	0	1	0	1	1
intensity_dog_0334	labrador_retriever	2	discovery	0	1	0	2	0
intensity_dog_0575	mixed	3	discovery	1	1	0	1	0
intensity_dog_1339	golden_retriever	5	discovery	1	1	0	2	1
intensity_dog_2578	mixed	4	validation	1	2	0	1	1
intensity_dog_0864	mixed	4	discovery	1	0	0	1	1
intensity_dog_3051	white_shepherd	1	validation	0	0	0	0	0
intensity_dog_1583	mixed	6	discovery	2	1	0	2	0
intensity_dog_2134	white_shepherd	1	discovery	0	0	0	0	0
intensity_dog_1136	mixed	4	discovery	2	0	0	2	0
intensity_dog_1204	mixed	5	discovery	2	1	0	2	0
intensity_dog_0878	mixed	4	discovery	1	1	0	2	2
intensity_dog_2056	labrador_retriever	4	discovery	1	2	0	2	0
intensity_dog_0927	mixed	4	discovery	2	1	0	2	1
intensity_dog_1177	mixed	5	discovery	0	1	0	2	1
intensity_dog_1570	mixed	6	discovery	2	2	0	2	1
intensity_dog_0756	mixed	3	discovery	0	2	0	1	0
intensity_dog_0605	golden_retriever	3	discovery	0	0	0	2	0
intensity_dog_1065	golden_retriever	4	discovery	0	1	0	2	0
intensity_dog_1269	mixed	5	discovery	2	1	0	2	0
intensity_dog_1419	golden_retriever	5	discovery	2	1	0	2	1
intensity_dog_2126	white_shepherd	1	discovery	0	0	0	0	0
intensity_dog_0673	mixed	3	discovery	1	2	0	1	1
intensity_dog_1166	mixed	5	discovery	2	1	0	1	1
intensity_dog_2782	golden_retriever	6	validation	1	2	0	2	1
intensity_dog_2240	maltese	1	validation	0	1	0	0	1
intensity_dog_0716	labrador_retriever	3	discovery	0	1	0	2	0
intensity_dog_0691	mixed	3	discovery	2	2	0	2	1
intensity_dog_2657	labrador_retriever	5	validation	1	2	0	2	0
intensity_dog_0001	west_highland_white_terrier	1	discovery	0	2	0	0	0
intensity_dog_2855	mixed	6	validation	1	1	1	2	2
intensity_dog_0236	west_highland_white_terrier	1	discovery	0	2	0	0	0
intensity_dog_0006	west_highland_white_terrier	1	discovery	0	2	0	0	0
intensity_dog_2516	golden_retriever	4	validation	0	0	0	2	1
intensity_dog_2581	golden_retriever	4	validation	0	1	0	2	2
intensity_dog_2850	golden_retriever	6	validation	2	1	0	2	2
intensity_dog_0739	labrador_retriever	3	discovery	0	1	0	1	0
intensity_dog_2545	golden_retriever	4	validation	0	2	0	2	2
intensity_dog_2723	mixed	5	validation	2	1	0	2	1
intensity_dog_2639	mixed	5	validation	1	2	0	2	1
intensity_dog_1288	mixed	5	discovery	2	1	0	1	1
intensity_dog_1565	mixed	6	discovery	2	1	0	1	1
intensity_dog_1140	golden_retriever	4	discovery	1	0	0	1	2
intensity_dog_1411	mixed	5	discovery	1	1	0	1	1
intensity_dog_2197	west_highland_white_terrier	1	validation	0	2	0	0	0
intensity_dog_0930	mixed	4	discovery	1	1	0	1	0
intensity_dog_0888	labrador_retriever	4	discovery	0	2	0	2	1
intensity_dog_0729	labrador_retriever	3	discovery	0	2	0	2	0
intensity_dog_0206	maltese	1	discovery	0	1	0	0	2
intensity_dog_2278	maltese	1	validation	0	1	0	0	0
intensity_dog_0433	labrador_retriever	2	discovery	0	1	0	1	0
intensity_dog_1499	golden_retriever	6	discovery	2	2	0	2	2
intensity_dog_2277	maltese	1	validation	0	0	0	0	1
intensity_dog_2700	golden_retriever	5	validation	1	1	0	2	2
intensity_dog_2590	golden_retriever	4	validation	0	2	0	2	1
intensity_dog_2692	golden_retriever	5	validation	1	2	0	2	2
intensity_dog_2733	ibizan_hound	5	validation	2	1	0	2	2
intensity_dog_1454	mixed	5	discovery	1	0	1	2	1
intensity_dog_0462	labrador_retriever	2	discovery	0	1	0	1	0
intensity_dog_2151	west_highland_white_terrier	1	validation	0	2	0	0	0
intensity_dog_2597	golden_retriever	4	validation	0	2	0	2	2
intensity_dog_1620	golden_retriever	6	discovery	2	2	0	2	0
intensity_dog_1287	golden_retriever	5	discovery	1	1	0	2	1
intensity_dog_1169	mixed	5	discovery	1	2	0	2	1
intensity_dog_0005	white_shepherd	1	discovery	0	1	0	0	0
intensity_dog_0121	labrador_retriever	1	discovery	0	2	0	1	0
intensity_dog_0749	golden_retriever	3	discovery	0	1	0	2	2
intensity_dog_1864	mixed	6	discovery	2	2	2	1	2
intensity_dog_2719	mixed	5	validation	2	2	0	1	0
intensity_dog_2320	mixed	2	validation	0	1	0	2	0
intensity_dog_2579	mixed	4	validation	1	1	0	1	1
intensity_dog_2284	white_shepherd	1	validation	0	1	0	0	0
intensity_dog_2513	golden_retriever	4	validation	0	1	0	2	1
intensity_dog_1448	golden_retriever	5	discovery	0	2	0	2	2
intensity_dog_2449	mixed	3	validation	0	0	2	2	0
intensity_dog_0680	golden_retriever	3	discovery	0	1	0	2	0
intensity_dog_1876	mixed	5	discovery	1	2	0	2	1
intensity_dog_2326	golden_retriever	2	validation	0	2	0	1	0
intensity_dog_0062	maltese	1	discovery	0	0	0	0	2
intensity_dog_1880	mixed	6	discovery	2	2	1	2	0
intensity_dog_0827	golden_retriever	3	discovery	0	1	0	2	0
intensity_dog_0148	labrador_retriever	1	discovery	0	2	0	0	0
intensity_dog_0245	labrador_retriever	1	discovery	0	2	0	0	1
intensity_dog_2701	mixed	5	validation	2	1	0	2	0
intensity_dog_2406	golden_retriever	3	validation	0	2	0	2	0
intensity_dog_1106	labrador_retriever	4	discovery	1	1	0	2	1
intensity_dog_0377	labrador_retriever	2	discovery	0	2	0	2	0
intensity_dog_1990	golden_retriever	2	discovery	0	2	0	0	0
intensity_dog_2315	mixed	2	validation	0	1	0	1	0
intensity_dog_0214	golden_retriever	1	discovery	0	2	0	0	0
intensity_dog_2398	golden_retriever	3	validation	0	1	0	2	1
intensity_dog_0900	mixed	4	discovery	2	2	0	0	0
intensity_dog_2752	mixed	5	validation	1	1	0	2	2
intensity_dog_2385	labrador_retriever	3	validation	0	1	0	1	0
intensity_dog_1943	bichon_frise	1	discovery	0	1	0	0	1
intensity_dog_1471	mixed	6	discovery	2	2	0	2	0
intensity_dog_2997	labrador_retriever	5	validation	2	2	0	2	0
intensity_dog_0488	mixed	2	discovery	0	2	0	1	0
intensity_dog_2737	mixed	5	validation	2	1	0	1	2
intensity_dog_2964	american_eskimo_dog	1	validation	0	0	0	0	0
intensity_dog_2241	golden_retriever	1	validation	0	2	0	0	0
intensity_dog_0743	golden_retriever	3	discovery	0	2	0	1	0
intensity_dog_1240	mixed	5	discovery	1	2	0	1	0
intensity_dog_1981	golden_retriever	1	discovery	0	2	0	0	1
intensity_dog_0323	maltese	2	discovery	1	1	0	0	0
intensity_dog_1034	mixed	4	discovery	1	1	0	2	1
intensity_dog_0714	mixed	3	discovery	1	1	0	1	0
intensity_dog_2072	labrador_retriever	3	discovery	0	1	0	1	0
intensity_dog_1244	golden_retriever	5	discovery	0	1	0	2	1
intensity_dog_0981	mixed	4	discovery	1	0	0	2	0
intensity_dog_1186	mixed	5	discovery	2	0	0	1	1
intensity_dog_2688	mixed	5	validation	1	1	0	2	1
intensity_dog_2780	mixed	6	validation	2	0	0	2	1
intensity_dog_2491	labrador_retriever	3	validation	0	1	0	2	0
intensity_dog_1460	mixed	5	discovery	2	1	0	2	1
intensity_dog_1986	golden_retriever	2	discovery	0	2	0	1	0
intensity_dog_2063	labrador_retriever	5	discovery	1	2	0	2	1
intensity_dog_0841	labrador_retriever	3	discovery	0	0	0	2	1
intensity_dog_2251	bichon_frise	1	validation	0	2	0	1	1
intensity_dog_1985	golden_retriever	2	discovery	0	2	0	0	0
intensity_dog_1265	labrador_retriever	5	discovery	2	2	0	2	1
intensity_dog_0366	labrador_retriever	2	discovery	0	2	0	1	0
intensity_dog_2416	mixed	3	validation	0	1	0	2	0
intensity_dog_2596	mixed	4	validation	1	0	0	1	0
intensity_dog_1399	golden_retriever	5	discovery	1	1	0	2	1
intensity_dog_1513	cavalier_king_charles_spaniel	6	discovery	2	2	0	2	1
intensity_dog_1631	irish_setter	6	discovery	2	2	0	2	2
intensity_dog_2223	west_highland_white_terrier	1	validation	0	2	0	0	1
intensity_dog_2156	white_shepherd	1	validation	0	0	0	0	0
intensity_dog_0110	maltese	1	discovery	0	0	0	0	1
intensity_dog_0874	mixed	4	discovery	1	1	0	1	2
intensity_dog_2680	golden_retriever	5	validation	2	1	0	2	1
intensity_dog_0751	labrador_retriever	3	discovery	0	1	0	1	0
intensity_dog_2180	golden_retriever	1	validation	0	2	0	0	0
intensity_dog_0426	golden_retriever	2	discovery	0	2	0	0	0
intensity_dog_0775	mixed	3	discovery	0	1	0	1	1
intensity_dog_1715	rhodesian_ridgeback	5	discovery	2	2	0	2	0
intensity_dog_2423	golden_retriever	3	validation	1	1	0	2	2
intensity_dog_0965	golden_retriever	4	discovery	0	0	0	2	1
intensity_dog_0572	golden_retriever	3	discovery	0	2	0	1	1
intensity_dog_0627	golden_retriever	3	discovery	0	2	0	2	0
intensity_dog_2833	golden_retriever	6	validation	2	1	0	2	2
intensity_dog_0044	labrador_retriever	1	discovery	0	0	0	1	0
intensity_dog_2379	labrador_retriever	2	validation	0	1	0	2	1
intensity_dog_0067	golden_retriever	1	discovery	0	2	0	0	1
intensity_dog_1210	mixed	5	discovery	2	1	0	2	2
intensity_dog_1152	golden_retriever	4	discovery	0	0	0	2	1
intensity_dog_1031	golden_retriever	4	discovery	0	1	0	2	1
intensity_dog_1484	nova_scotia_duck_tolling_retriever	6	discovery	2	1	0	2	0
intensity_dog_1476	labrador_retriever	6	discovery	2	2	0	2	1
intensity_dog_0985	golden_retriever	4	discovery	0	2	0	2	2
intensity_dog_2440	golden_retriever	3	validation	0	2	0	1	1
intensity_dog_0320	maltese	1	discovery	0	0	0	0	0
intensity_dog_2261	golden_retriever	1	validation	0	2	0	0	0
intensity_dog_2775	mixed	6	validation	2	1	0	2	1
intensity_dog_2618	golden_retriever	4	validation	0	0	0	2	1
intensity_dog_0683	golden_retriever	3	discovery	0	2	0	2	0
intensity_dog_2239	bichon_frise	1	validation	0	1	0	0	0
intensity_dog_2766	mixed	5	validation	2	1	0	2	1
intensity_dog_0015	labrador_retriever	1	discovery	0	1	0	0	0
intensity_dog_1112	golden_retriever	4	discovery	1	2	0	1	0
intensity_dog_2218	maltese	1	validation	0	1	0	0	2
intensity_dog_0717	golden_retriever	3	discovery	1	2	0	1	1
intensity_dog_1059	mixed	4	discovery	2	1	0	1	0
intensity_dog_2574	labrador_retriever	4	validation	0	1	0	2	0
intensity_dog_1921	american_eskimo_dog	1	discovery	0	0	0	0	0
intensity_dog_2271	white_shepherd	1	validation	0	0	0	0	0
intensity_dog_2068	labrador_retriever	2	discovery	0	2	0	0	0
intensity_dog_2518	mixed	4	validation	2	1	0	2	2
intensity_dog_0797	labrador_retriever	3	discovery	0	2	0	1	1
intensity_dog_0258	american_eskimo_dog	1	discovery	0	0	0	0	0
intensity_dog_0125	west_highland_white_terrier	1	discovery	0	2	0	0	1
intensity_dog_0335	labrador_retriever	2	discovery	0	2	0	2	0
intensity_dog_2288	golden_retriever	2	validation	0	2	0	1	1
intensity_dog_2021	labrador_retriever	2	discovery	0	2	0	1	0
intensity_dog_2310	labrador_retriever	2	validation	0	2	0	2	0
intensity_dog_0905	golden_retriever	4	discovery	0	1	0	2	2
intensity_dog_2631	golden_retriever	4	validation	0	2	0	2	1
intensity_dog_3012	labrador_retriever	3	validation	0	2	0	2	1
intensity_dog_0022	maltese	1	discovery	0	0	0	0	0
intensity_dog_2215	west_highland_white_terrier	1	validation	0	2	0	0	2
intensity_dog_1602	brittany	6	discovery	2	2	0	2	2
intensity_dog_2211	bichon_frise	1	validation	0	2	0	0	0
intensity_dog_2605	golden_retriever	4	validation	1	2	0	2	1
intensity_dog_0129	golden_retriever	1	discovery	0	2	0	0	0
intensity_dog_0557	golden_retriever	3	discovery	1	1	0	1	0
intensity_dog_0079	maltese	1	discovery	0	1	0	0	1
intensity_dog_2283	maltese	1	validation	0	1	0	0	2
intensity_dog_2167	white_shepherd	1	validation	0	1	0	0	0
intensity_dog_2663	golden_retriever	5	validation	0	2	0	2	1
intensity_dog_0179	samoyed	1	discovery	0	0	0	0	2
intensity_dog_0171	west_highland_white_terrier	1	discovery	0	2	0	0	1
intensity_dog_2061	labrador_retriever	5	discovery	1	2	0	1	1
intensity_dog_2143	white_shepherd	1	discovery	0	0	0	0	0
intensity_dog_0313	samoyed	1	discovery	0	0	0	0	1
intensity_dog_0544	golden_retriever	3	discovery	0	2	0	1	0
intensity_dog_0077	maltese	1	discovery	0	1	0	0	0
intensity_dog_0264	golden_retriever	1	discovery	1	2	0	0	0
intensity_dog_1097	golden_retriever	4	discovery	1	0	0	2	0
intensity_dog_1105	golden_retriever	4	discovery	1	2	0	1	0
intensity_dog_3021	labrador_retriever	3	validation	0	0	0	1	1
intensity_dog_2501	golden_retriever	3	validation	0	1	0	1	0
intensity_dog_2044	labrador_retriever	3	discovery	0	2	0	2	0
intensity_dog_1427	nova_scotia_duck_tolling_retriever	5	discovery	2	0	0	2	0
intensity_dog_1029	golden_retriever	4	discovery	0	2	0	1	2
intensity_dog_2267	samoyed	1	validation	0	1	0	1	1
intensity_dog_0300	labrador_retriever	1	discovery	0	2	0	0	0
intensity_dog_1145	golden_retriever	4	discovery	0	1	0	2	1
intensity_dog_0764	golden_retriever	3	discovery	0	0	0	2	1
intensity_dog_1469	labrador_retriever	6	discovery	2	2	0	2	0
intensity_dog_2813	vizsla	6	validation	2	2	0	2	0
intensity_dog_2111	vizsla	5	discovery	2	2	0	2	1
intensity_dog_0862	golden_retriever	4	discovery	0	2	0	2	2
intensity_dog_1596	brittany	6	discovery	2	2	0	2	2
intensity_dog_1011	nova_scotia_duck_tolling_retriever	4	discovery	2	1	0	2	0
intensity_dog_2224	west_highland_white_terrier	1	validation	0	2	0	0	1
intensity_dog_2386	labrador_retriever	3	validation	0	2	0	1	0
intensity_dog_0501	golden_retriever	2	discovery	0	2	0	0	0
intensity_dog_0084	white_shepherd	1	discovery	0	0	0	0	0
intensity_dog_0138	american_eskimo_dog	1	discovery	0	1	0	0	0
intensity_dog_2264	white_shepherd	1	validation	0	0	0	0	0
intensity_dog_0609	golden_retriever	3	discovery	0	2	0	1	0
intensity_dog_2999	labrador_retriever	4	validation	1	2	0	2	0
intensity_dog_0172	west_highland_white_terrier	1	discovery	0	2	0	0	0
intensity_dog_2424	golden_retriever	3	validation	0	1	0	2	1
intensity_dog_0047	white_shepherd	1	discovery	0	0	0	0	0
intensity_dog_1349	german_pinscher	5	discovery	2	2	0	2	2
intensity_dog_0007	west_highland_white_terrier	1	discovery	0	2	0	0	1
intensity_dog_0733	labrador_retriever	3	discovery	1	2	0	2	0
intensity_dog_0429	golden_retriever	2	discovery	1	2	0	1	0
intensity_dog_2008	golden_retriever	3	discovery	0	2	0	2	2
intensity_dog_0276	white_shepherd	1	discovery	0	0	0	0	0
intensity_dog_1320	golden_retriever	5	discovery	0	2	0	2	1
intensity_dog_1527	brittany	6	discovery	2	2	0	2	0
intensity_dog_2514	golden_retriever	4	validation	1	2	0	1	0
intensity_dog_2323	golden_retriever	2	validation	0	1	0	0	0
intensity_dog_0893	labrador_retriever	4	discovery	1	2	0	2	2
intensity_dog_2040	labrador_retriever	2	discovery	0	1	0	0	0
intensity_dog_1555	golden_retriever	6	discovery	2	1	0	2	1
intensity_dog_0115	maltese	1	discovery	0	1	0	0	1
intensity_dog_2287	labrador_retriever	2	validation	1	1	0	1	0
intensity_dog_2691	golden_retriever	5	validation	1	2	0	2	1
intensity_dog_1685	irish_setter	6	discovery	2	2	0	2	2
intensity_dog_0771	golden_retriever	3	discovery	0	2	0	2	0
intensity_dog_0984	golden_retriever	4	discovery	1	1	0	2	1
intensity_dog_1617	cavalier_king_charles_spaniel	6	discovery	2	2	0	2	2
intensity_dog_2238	samoyed	1	validation	0	0	0	0	2
intensity_dog_0004	bichon_frise	1	discovery	0	2	0	0	0
intensity_dog_2358	labrador_retriever	2	validation	0	2	0	1	0
intensity_dog_2555	golden_retriever	4	validation	0	0	0	2	1
intensity_dog_0088	golden_retriever	1	discovery	0	2	0	0	0
intensity_dog_1459	labrador_retriever	5	discovery	1	2	0	2	0
intensity_dog_0966	golden_retriever	4	discovery	0	1	0	2	1
intensity_dog_1113	golden_retriever	4	discovery	0	1	0	2	0
intensity_dog_2127	white_shepherd	1	discovery	0	0	0	0	0
intensity_dog_0128	labrador_retriever	1	discovery	0	2	0	1	0
intensity_dog_3007	labrador_retriever	3	validation	1	2	0	1	0
intensity_dog_2829	labrador_retriever	6	validation	2	2	0	2	1
intensity_dog_2776	cavalier_king_charles_spaniel	6	validation	2	2	0	2	2
intensity_dog_0200	golden_retriever	1	discovery	0	2	0	0	0
intensity_dog_0628	labrador_retriever	3	discovery	0	2	0	2	0
intensity_dog_2743	golden_retriever	5	validation	1	2	0	2	2
intensity_dog_0603	labrador_retriever	3	discovery	0	1	0	2	1
intensity_dog_2252	maltese	1	validation	0	2	0	0	1
intensity_dog_0158	golden_retriever	1	discovery	0	2	0	0	0
intensity_dog_2808	rhodesian_ridgeback	6	validation	2	1	0	2	0
intensity_dog_2248	maltese	1	validation	0	1	0	0	1
intensity_dog_0861	golden_retriever	4	discovery	0	2	0	2	2
intensity_dog_2526	golden_retriever	4	validation	0	1	0	2	2
intensity_dog_0103	bichon_frise	1	discovery	1	1	0	0	0
intensity_dog_2177	maltese	1	validation	0	0	0	0	1
intensity_dog_0373	labrador_retriever	2	discovery	0	2	0	2	0
intensity_dog_2070	labrador_retriever	4	discovery	0	1	0	2	2
intensity_dog_2456	labrador_retriever	3	validation	0	0	0	2	0
intensity_dog_1613	golden_retriever	6	discovery	1	2	0	2	2
intensity_dog_2399	golden_retriever	3	validation	0	2	0	2	0
intensity_dog_2380	golden_retriever	2	validation	0	1	0	2	0
intensity_dog_1621	vizsla	6	discovery	2	2	0	2	1
intensity_dog_3015	labrador_retriever	4	validation	2	2	0	2	0
intensity_dog_2439	golden_retriever	3	validation	0	1	0	2	1
intensity_dog_0186	maltese	1	discovery	0	1	0	0	2
intensity_dog_2270	maltese	1	validation	0	1	0	0	2
intensity_dog_0534	golden_retriever	2	discovery	0	2	0	0	0
intensity_dog_0156	white_shepherd	1	discovery	0	0	0	0	0
intensity_dog_1687	vizsla	6	discovery	2	2	0	2	1
intensity_dog_0033	west_highland_white_terrier	1	discovery	0	2	0	0	1
intensity_dog_1505	rhodesian_ridgeback	6	discovery	2	2	0	2	0
intensity_dog_1434	rhodesian_ridgeback	5	discovery	1	2	0	2	0
intensity_dog_0147	golden_retriever	1	discovery	0	1	0	0	0
intensity_dog_3000	labrador_retriever	4	validation	0	2	0	2	1
intensity_dog_1716	welsh_springer_spaniel	6	discovery	2	2	0	2	2
intensity_dog_2876	vizsla	5	validation	2	2	0	2	2
intensity_dog_0583	golden_retriever	3	discovery	1	1	0	2	1
intensity_dog_2042	labrador_retriever	2	discovery	0	1	0	1	0
intensity_dog_0242	maltese	1	discovery	0	0	0	0	2
intensity_dog_0319	labrador_retriever	1	discovery	0	2	0	1	0
intensity_dog_0191	maltese	1	discovery	0	1	0	0	1
intensity_dog_1576	cavalier_king_charles_spaniel	6	discovery	2	1	0	2	2
intensity_dog_0083	bichon_frise	1	discovery	0	2	0	1	0
intensity_dog_2202	golden_retriever	1	validation	0	2	0	1	0
intensity_dog_0114	golden_retriever	1	discovery	0	2	0	0	0
intensity_dog_1717	brittany	6	discovery	2	2	0	2	2
intensity_dog_1718	brittany	6	discovery	2	2	0	2	2
intensity_dog_0472	labrador_retriever	2	discovery	0	1	0	1	0
intensity_dog_2877	brittany	6	validation	2	2	0	2	1
intensity_dog_0855	labrador_retriever	3	discovery	1	2	0	1	0
intensity_dog_0410	labrador_retriever	2	discovery	0	2	0	1	0
intensity_dog_1345	golden_retriever	5	discovery	2	2	0	2	2
intensity_dog_1719	brittany	6	discovery	2	2	0	2	1
intensity_dog_2611	golden_retriever	4	validation	0	1	0	2	1
intensity_dog_1071	golden_retriever	4	discovery	0	1	0	2	1
intensity_dog_0266	bichon_frise	1	discovery	0	1	0	1	1
intensity_dog_2166	white_shepherd	1	validation	0	0	0	0	0
intensity_dog_1445	rhodesian_ridgeback	5	discovery	1	1	0	2	1
intensity_dog_2276	maltese	1	validation	0	1	0	0	0
intensity_dog_0670	labrador_retriever	3	discovery	0	2	0	1	1
intensity_dog_2046	labrador_retriever	3	discovery	0	2	0	1	2
intensity_dog_0585	labrador_retriever	3	discovery	0	2	0	2	0
intensity_dog_1125	golden_retriever	4	discovery	1	1	0	1	1
intensity_dog_2359	labrador_retriever	2	validation	0	2	0	1	0
intensity_dog_2246	west_highland_white_terrier	1	validation	0	2	0	0	2
intensity_dog_0693	labrador_retriever	3	discovery	0	1	0	1	1
intensity_dog_2280	bichon_frise	1	validation	1	2	0	0	0
intensity_dog_1496	golden_retriever	6	discovery	0	2	1	2	1
intensity_dog_1979	golden_retriever	1	discovery	0	2	0	0	0
intensity_dog_0093	maltese	1	discovery	0	1	0	0	1
intensity_dog_0188	white_shepherd	1	discovery	0	0	0	0	0
intensity_dog_0365	labrador_retriever	2	discovery	0	0	0	1	0
intensity_dog_0416	golden_retriever	2	discovery	0	1	0	0	1
intensity_dog_2844	cavalier_king_charles_spaniel	6	validation	2	2	0	2	2
intensity_dog_0145	bichon_frise	1	discovery	0	2	0	0	1
intensity_dog_0169	samoyed	1	discovery	0	0	0	0	2
intensity_dog_1643	labrador_retriever	6	discovery	2	2	1	2	1
intensity_dog_1470	labrador_retriever	6	discovery	2	1	0	2	1
intensity_dog_2870	brittany	6	validation	2	2	0	2	2
intensity_dog_1667	pharaoh_hound	6	discovery	2	0	0	2	1
intensity_dog_0921	golden_retriever	4	discovery	0	0	0	2	1
intensity_dog_2389	labrador_retriever	3	validation	0	2	0	2	0
intensity_dog_1646	labrador_retriever	6	discovery	2	2	1	2	0
intensity_dog_2803	brittany	6	validation	2	2	0	2	2
intensity_dog_1710	rhodesian_ridgeback	6	discovery	2	2	0	1	1
intensity_dog_2805	labrador_retriever	6	validation	2	1	0	1	0
intensity_dog_0595	golden_retriever	3	discovery	0	0	0	2	1
intensity_dog_2684	labrador_retriever	5	validation	2	2	0	2	1
intensity_dog_1108	golden_retriever	4	discovery	1	2	0	2	0
intensity_dog_2187	west_highland_white_terrier	1	validation	0	2	0	0	1
intensity_dog_2878	brittany	6	validation	2	2	0	2	0
intensity_dog_0037	bichon_frise	1	discovery	2	1	0	0	0
intensity_dog_1605	golden_retriever	6	discovery	2	2	0	2	1
intensity_dog_2781	brittany	6	validation	2	1	0	2	1
intensity_dog_2493	labrador_retriever	3	validation	0	1	0	2	0
intensity_dog_2738	golden_retriever	5	validation	1	1	0	2	1
intensity_dog_0574	golden_retriever	3	discovery	0	1	0	2	0
intensity_dog_0671	golden_retriever	3	discovery	0	2	0	1	1
intensity_dog_2023	labrador_retriever	2	discovery	0	2	0	1	0
intensity_dog_3005	labrador_retriever	3	validation	0	1	0	2	0
intensity_dog_1214	golden_retriever	5	discovery	1	2	0	2	1
intensity_dog_0465	golden_retriever	2	discovery	0	0	0	1	1
intensity_dog_0829	golden_retriever	3	discovery	0	2	0	1	1
intensity_dog_2586	golden_retriever	4	validation	1	1	0	2	1
intensity_dog_0968	golden_retriever	4	discovery	1	2	0	1	1
intensity_dog_2587	golden_retriever	4	validation	1	2	0	1	1
intensity_dog_2496	golden_retriever	3	validation	1	2	0	2	0
intensity_dog_1720	rhodesian_ridgeback	5	discovery	2	1	0	1	1
intensity_dog_2062	labrador_retriever	5	discovery	2	2	0	2	0
intensity_dog_2879	rhodesian_ridgeback	5	validation	2	2	0	1	1
intensity_dog_0318	maltese	1	discovery	0	2	0	0	1
intensity_dog_2343	golden_retriever	2	validation	0	2	0	1	0
intensity_dog_0118	bichon_frise	1	discovery	0	1	0	0	0
intensity_dog_0091	bichon_frise	1	discovery	0	1	0	0	0
intensity_dog_1292	vizsla	5	discovery	2	2	0	2	0
intensity_dog_0066	golden_retriever	1	discovery	0	1	0	0	2
intensity_dog_0378	golden_retriever	2	discovery	0	2	0	0	1
intensity_dog_1117	golden_retriever	4	discovery	0	2	0	2	2
intensity_dog_2366	labrador_retriever	2	validation	0	1	0	1	1
intensity_dog_0543	golden_retriever	3	discovery	1	2	0	1	0
intensity_dog_2659	golden_retriever	5	validation	1	1	0	2	2
intensity_dog_1633	cavalier_king_charles_spaniel	6	discovery	2	2	0	2	1
intensity_dog_1721	brittany	6	discovery	2	2	0	2	2
intensity_dog_1722	rhodesian_ridgeback	5	discovery	0	2	0	2	1
intensity_dog_0017	bichon_frise	1	discovery	1	1	0	0	0
intensity_dog_0212	west_highland_white_terrier	1	discovery	0	2	0	0	0
intensity_dog_1658	vizsla	6	discovery	2	2	0	2	1
intensity_dog_2965	american_eskimo_dog	1	validation	0	0	0	0	0
intensity_dog_1541	brittany	6	discovery	2	2	0	2	1
intensity_dog_3003	labrador_retriever	2	validation	0	0	0	2	0
intensity_dog_2178	golden_retriever	1	validation	0	2	0	0	0
intensity_dog_0160	golden_retriever	1	discovery	0	2	0	0	0
intensity_dog_2989	golden_retriever	3	validation	0	2	0	1	0
intensity_dog_1546	golden_retriever	6	discovery	2	2	0	2	2
intensity_dog_2136	white_shepherd	1	discovery	0	0	0	0	0
intensity_dog_2012	golden_retriever	5	discovery	1	1	0	2	1
intensity_dog_2207	maltese	1	validation	0	1	0	0	1
intensity_dog_1213	golden_retriever	5	discovery	0	2	0	2	1
intensity_dog_0859	golden_retriever	4	discovery	0	2	0	1	1
intensity_dog_1535	labrador_retriever	6	discovery	1	2	0	2	1
intensity_dog_2266	maltese	1	validation	0	0	0	0	2
intensity_dog_0594	golden_retriever	3	discovery	1	1	0	1	0
intensity_dog_2269	maltese	1	validation	0	0	0	0	2
intensity_dog_0230	golden_retriever	1	discovery	0	1	0	1	0
intensity_dog_0604	golden_retriever	3	discovery	0	1	0	2	1
intensity_dog_2118	west_highland_white_terrier	1	discovery	0	2	0	0	1
intensity_dog_1562	golden_retriever	6	discovery	2	2	0	2	1
intensity_dog_2150	bichon_frise	1	validation	1	2	0	1	0
intensity_dog_1326	labrador_retriever	5	discovery	2	2	0	2	2
intensity_dog_2535	golden_retriever	4	validation	1	2	0	2	2
intensity_dog_0237	west_highland_white_terrier	1	discovery	0	2	0	0	1
intensity_dog_1221	vizsla	5	discovery	2	2	0	2	0
intensity_dog_2065	labrador_retriever	5	discovery	1	2	0	2	1
intensity_dog_1530	rhodesian_ridgeback	6	discovery	2	2	0	2	1
intensity_dog_2064	labrador_retriever	6	discovery	2	2	0	2	0
intensity_dog_2236	bichon_frise	1	validation	0	2	0	0	0
intensity_dog_3023	labrador_retriever	5	validation	1	2	0	1	1
intensity_dog_2054	labrador_retriever	4	discovery	1	1	0	2	1
intensity_dog_0141	west_highland_white_terrier	1	discovery	0	2	0	0	1
intensity_dog_1075	golden_retriever	4	discovery	1	2	0	1	1
intensity_dog_2155	golden_retriever	1	validation	0	2	0	0	0
intensity_dog_0709	labrador_retriever	3	discovery	0	1	0	2	0
intensity_dog_1003	golden_retriever	4	discovery	0	1	0	2	2
intensity_dog_2472	labrador_retriever	3	validation	0	1	0	1	1
intensity_dog_2001	golden_retriever	3	discovery	0	2	0	1	1
intensity_dog_3020	labrador_retriever	3	validation	0	1	0	2	0
intensity_dog_0812	golden_retriever	3	discovery	0	2	0	2	0
intensity_dog_0216	maltese	1	discovery	0	2	0	0	1
intensity_dog_1941	bichon_frise	1	discovery	0	1	0	0	0
intensity_dog_2480	golden_retriever	3	validation	0	0	0	1	1
intensity_dog_2595	golden_retriever	4	validation	0	2	0	2	1
intensity_dog_0805	labrador_retriever	3	discovery	0	2	0	2	0
intensity_dog_0483	labrador_retriever	2	discovery	0	2	0	0	0
intensity_dog_2604	golden_retriever	4	validation	1	1	0	1	1
intensity_dog_1608	golden_retriever	6	discovery	2	2	0	2	0
intensity_dog_0669	golden_retriever	3	discovery	0	2	0	2	0
intensity_dog_0049	bichon_frise	1	discovery	0	2	0	0	1
intensity_dog_1671	irish_setter	6	discovery	2	2	0	2	1
intensity_dog_2327	labrador_retriever	2	validation	0	1	0	0	0
intensity_dog_0773	golden_retriever	3	discovery	0	1	0	2	1
intensity_dog_1150	labrador_retriever	4	discovery	0	1	0	2	0
intensity_dog_0648	labrador_retriever	3	discovery	0	0	0	2	1
intensity_dog_1923	american_eskimo_dog	1	discovery	0	1	0	0	0
intensity_dog_2695	golden_retriever	5	validation	0	2	0	2	0
intensity_dog_1922	american_eskimo_dog	1	discovery	0	0	0	1	0
intensity_dog_2836	redbone_coonhound	6	validation	2	2	0	2	1
intensity_dog_1154	golden_retriever	4	discovery	1	2	0	2	1
intensity_dog_1723	vizsla	5	discovery	2	2	0	2	1
intensity_dog_0828	golden_retriever	3	discovery	0	0	0	2	0
intensity_dog_0863	golden_retriever	4	discovery	1	2	0	2	1
intensity_dog_2880	rhodesian_ridgeback	5	validation	2	2	0	2	1
intensity_dog_2141	white_shepherd	1	discovery	0	0	0	0	0
intensity_dog_1155	labrador_retriever	4	discovery	0	1	0	1	2
intensity_dog_1162	golden_retriever	5	discovery	1	1	0	2	1
intensity_dog_1980	golden_retriever	1	discovery	0	2	0	0	0
intensity_dog_2035	labrador_retriever	2	discovery	0	2	0	2	0
intensity_dog_2619	labrador_retriever	4	validation	1	1	0	2	1
intensity_dog_0936	golden_retriever	4	discovery	1	2	0	2	2
intensity_dog_2019	irish_red_and_white_setter	6	discovery	2	2	0	2	1
intensity_dog_0349	golden_retriever	2	discovery	0	2	0	0	1
intensity_dog_2749	golden_retriever	5	validation	0	1	0	2	1
intensity_dog_0095	maltese	1	discovery	0	1	0	0	2
intensity_dog_0251	west_highland_white_terrier	1	discovery	0	2	0	0	1
intensity_dog_0887	golden_retriever	4	discovery	0	1	0	2	2
intensity_dog_0218	american_eskimo_dog	1	discovery	0	0	0	0	0
intensity_dog_1684	golden_retriever	6	discovery	1	2	0	2	2
intensity_dog_1231	nova_scotia_duck_tolling_retriever	5	discovery	2	0	0	2	2
intensity_dog_2160	golden_retriever	1	validation	0	2	0	0	1
intensity_dog_2338	golden_retriever	2	validation	0	2	0	0	1
intensity_dog_1902	labrador_retriever	6	discovery	2	2	0	2	0
intensity_dog_0043	bichon_frise	1	discovery	0	1	0	1	1
intensity_dog_1128	labrador_retriever	4	discovery	1	2	0	1	0
intensity_dog_2653	golden_retriever	5	validation	0	2	0	2	1
intensity_dog_1664	golden_retriever	6	discovery	2	2	0	2	1
intensity_dog_0371	golden_retriever	2	discovery	0	2	0	0	0
intensity_dog_2206	golden_retriever	1	validation	0	2	0	0	0
intensity_dog_2599	golden_retriever	4	validation	0	2	0	2	1
intensity_dog_2601	golden_retriever	4	validation	1	2	0	2	1
intensity_dog_1689	golden_retriever	6	discovery	2	2	0	2	1
intensity_dog_1917	bichon_frise	1	discovery	0	1	0	1	1
intensity_dog_1724	ibizan_hound	5	discovery	2	1	0	2	2
intensity_dog_0960	golden_retriever	4	discovery	0	1	0	2	1
intensity_dog_0448	labrador_retriever	2	discovery	0	1	0	0	0
intensity_dog_2756	labrador_retriever	5	validation	2	2	0	1	1
intensity_dog_0485	golden_retriever	2	discovery	0	2	0	0	0
intensity_dog_2747	labrador_retriever	5	validation	2	1	0	1	1
intensity_dog_3017	labrador_retriever	5	validation	2	2	0	2	1
intensity_dog_1223	golden_retriever	5	discovery	0	1	0	2	1
intensity_dog_1645	golden_retriever	6	discovery	2	2	0	2	1
intensity_dog_0499	golden_retriever	2	discovery	0	1	0	1	0
intensity_dog_1377	golden_retriever	5	discovery	1	0	0	2	2
intensity_dog_1725	rhodesian_ridgeback	5	discovery	2	2	0	2	0
intensity_dog_1726	redbone_coonhound	6	discovery	2	2	1	2	0
intensity_dog_2881	redbone_coonhound	6	validation	2	2	1	2	0
intensity_dog_1727	redbone_coonhound	6	discovery	2	2	1	2	1
intensity_dog_1585	rhodesian_ridgeback	6	discovery	1	2	0	2	1
intensity_dog_1175	rhodesian_ridgeback	5	discovery	2	2	0	1	0
intensity_dog_1728	rhodesian_ridgeback	5	discovery	2	1	0	2	1
intensity_dog_1654	rhodesian_ridgeback	6	discovery	2	2	0	2	0
intensity_dog_2769	rhodesian_ridgeback	6	validation	2	0	0	2	1
intensity_dog_2882	rhodesian_ridgeback	5	validation	1	0	0	2	1
intensity_dog_1729	rhodesian_ridgeback	5	discovery	2	2	0	1	1
intensity_dog_2883	rhodesian_ridgeback	5	validation	2	1	0	2	1
intensity_dog_2884	rhodesian_ridgeback	5	validation	2	2	0	2	1
intensity_dog_1730	rhodesian_ridgeback	5	discovery	2	1	0	2	0
intensity_dog_1731	rhodesian_ridgeback	5	discovery	2	2	0	2	1
intensity_dog_1457	rhodesian_ridgeback	5	discovery	2	2	0	2	1
intensity_dog_2885	rhodesian_ridgeback	5	validation	1	2	0	2	1
intensity_dog_2886	rhodesian_ridgeback	5	validation	2	2	0	2	0
intensity_dog_2887	rhodesian_ridgeback	5	validation	1	2	0	2	1
intensity_dog_1732	rhodesian_ridgeback	5	discovery	1	1	0	1	0
intensity_dog_2888	rhodesian_ridgeback	5	validation	2	2	0	2	1
intensity_dog_1733	rhodesian_ridgeback	5	discovery	2	2	0	2	0
intensity_dog_1337	rhodesian_ridgeback	5	discovery	2	2	0	0	0
intensity_dog_1734	rhodesian_ridgeback	5	discovery	2	2	0	1	1
intensity_dog_2889	rhodesian_ridgeback	5	validation	2	1	0	1	1
intensity_dog_1451	rhodesian_ridgeback	5	discovery	2	1	0	2	1
intensity_dog_2693	rhodesian_ridgeback	5	validation	2	1	0	2	1
intensity_dog_2890	rhodesian_ridgeback	5	validation	1	0	0	2	1
intensity_dog_1260	rhodesian_ridgeback	5	discovery	2	2	0	2	0
intensity_dog_2891	rhodesian_ridgeback	5	validation	1	2	0	2	2
intensity_dog_2892	rhodesian_ridgeback	5	validation	2	2	0	1	0
intensity_dog_1735	rhodesian_ridgeback	5	discovery	2	2	0	2	1
intensity_dog_2697	rhodesian_ridgeback	5	validation	1	2	0	2	1
intensity_dog_2893	rhodesian_ridgeback	5	validation	2	2	0	2	0
intensity_dog_1575	rhodesian_ridgeback	6	discovery	2	2	0	2	2
intensity_dog_1736	rhodesian_ridgeback	5	discovery	1	0	0	1	0
intensity_dog_2772	rhodesian_ridgeback	6	validation	1	1	0	2	0
intensity_dog_1737	rhodesian_ridgeback	5	discovery	2	2	0	2
intensity_dog_1738	rhodesian_ridgeback	5	discovery	2	2	0	1	1
intensity_dog_1739	rhodesian_ridgeback	5	discovery	2	1	0	2	0
intensity_dog_1241	rhodesian_ridgeback	5	discovery	1	2	0	2	1
intensity_dog_1740	rhodesian_ridgeback	5	discovery	2	2	0	2	0
intensity_dog_1741	rhodesian_ridgeback	5	discovery	2	1	0	2	1
intensity_dog_1742	rhodesian_ridgeback	5	discovery	0	2	0	2	1
intensity_dog_2787	rhodesian_ridgeback	6	validation	2	2	0	2	1
intensity_dog_1542	rhodesian_ridgeback	6	discovery	2	2	0	2	2
intensity_dog_2765	rhodesian_ridgeback	5	validation	2	0	0	2	0
intensity_dog_2638	rhodesian_ridgeback	5	validation	2	1	0	2	1
intensity_dog_2853	rhodesian_ridgeback	6	validation	2	1	0	2	0
intensity_dog_1743	rhodesian_ridgeback	5	discovery	1	1	0	1
intensity_dog_1545	rhodesian_ridgeback	6	discovery	2	2	0	2	0
intensity_dog_1744	rhodesian_ridgeback	5	discovery	1	1	0	2	1
intensity_dog_1745	rhodesian_ridgeback	5	discovery	2	1	0	2	0
intensity_dog_2894	rhodesian_ridgeback	5	validation	2	1	0	2	0
intensity_dog_2895	rhodesian_ridgeback	5	validation	1	1	0	2	0
intensity_dog_0560	golden_retriever	3	discovery	0	2	0	1	0
intensity_dog_0039	samoyed	1	discovery	0	1	0	0	0
intensity_dog_0919	golden_retriever	4	discovery	0	1	0	2	1
intensity_dog_1670	golden_retriever	6	discovery	2	2	0	2	2
intensity_dog_0069	white_shepherd	1	discovery	0	0	0	0	0
intensity_dog_2873	golden_retriever	6	validation	0	2	0	2	0
intensity_dog_2797	vizsla	6	validation	2	2	0	2	1
intensity_dog_0612	labrador_retriever	3	discovery	0	0	0	2	1
intensity_dog_0933	golden_retriever	4	discovery	0	1	0	2	2
intensity_dog_1157	labrador_retriever	5	discovery	1	2	0	1	0
intensity_dog_0954	golden_retriever	4	discovery	0	1	0	2	1
intensity_dog_1668	labrador_retriever	6	discovery	2	2	1	2	1
intensity_dog_2729	golden_retriever	5	validation	0	1	0	2	0
intensity_dog_2041	labrador_retriever	2	discovery	0	2	0	0	0
intensity_dog_2448	golden_retriever	3	validation	0	1	0	2	2
intensity_dog_0700	labrador_retriever	3	discovery	0	1	0	1	0
intensity_dog_2875	labrador_retriever	6	validation	2	2	0	2	1
intensity_dog_1746	rhodesian_ridgeback	5	discovery	1	2	0	2	1
intensity_dog_1747	rhodesian_ridgeback	5	discovery	2	0	0	2	1
intensity_dog_2799	golden_retriever	6	validation	2	2	0	2	2
intensity_dog_2474	labrador_retriever	3	validation	0	2	0	1	0
intensity_dog_2582	golden_retriever	4	validation	0	2	0	2	0
intensity_dog_1002	golden_retriever	4	discovery	1	2	0	2	2
intensity_dog_2988	golden_retriever	5	validation	0	1	0	2	2
intensity_dog_2588	golden_retriever	4	validation	1	2	0	1	2
intensity_dog_1019	golden_retriever	4	discovery	0	2	0	2	1
intensity_dog_2004	golden_retriever	4	discovery	1	2	0	2	1
intensity_dog_0643	golden_retriever	3	discovery	0	1	0	1	0
intensity_dog_1440	rhodesian_ridgeback	5	discovery	2	2	0	1	1
intensity_dog_1153	golden_retriever	4	discovery	0	1	0	2	2
intensity_dog_0253	labrador_retriever	1	discovery	0	2	0	0	0
intensity_dog_0231	labrador_retriever	1	discovery	0	1	0	0	0
intensity_dog_1748	vizsla	5	discovery	2	2	0	2	0
intensity_dog_1749	rhodesian_ridgeback	5	discovery	2	1	0	2	1
intensity_dog_1107	golden_retriever	4	discovery	1	1	0	1	0
intensity_dog_1506	redbone_coonhound	6	discovery	2	2	1	2	0
intensity_dog_1593	redbone_coonhound	6	discovery	2	2	1	2	0
intensity_dog_1750	vizsla	5	discovery	2	2	0	2	0
intensity_dog_0464	labrador_retriever	2	discovery		2	0	1	0
intensity_dog_2852	labrador_retriever	6	validation	2	2	0	1	0
intensity_dog_1188	labrador_retriever	5	discovery	1	2	0	2	1
intensity_dog_1259	golden_retriever	5	discovery	2	1	0	2	1
intensity_dog_2789	belgian_malinois	6	validation	0	1	0	2	2
intensity_dog_1007	pomeranian	4	discovery	1	2	0	1	0
intensity_dog_3026	mastiff	3	validation	0	2	0	0	0
intensity_dog_1355	rhodesian_ridgeback	5	discovery	2	2	0	2	2
intensity_dog_1994	golden_retriever	6	discovery	1	0	0	2	1
intensity_dog_0350	pug	2	discovery	0	0	0	0	1
intensity_dog_1579	brittany	6	discovery	2	2	0	2	2
intensity_dog_1350	golden_retriever	5	discovery	2	1	0	2	2
intensity_dog_1751	redbone_coonhound	6	discovery	2	2	1	2	0
intensity_dog_1053	golden_retriever	4	discovery	0	1	0	2	0
intensity_dog_2896	redbone_coonhound	6	validation	2	2	1	2	2
intensity_dog_2985	golden_retriever	1	validation	0	2	0	0	1
intensity_dog_0105	white_shepherd	1	discovery	0	0	0	0	0
intensity_dog_2785	mixed	6	validation	2	2	0	1	1
intensity_dog_1837	mixed	4	discovery	2	2	0	1	2
intensity_dog_1812	mixed	6	discovery	2	2	2	2	1
intensity_dog_3035	poodle	3	validation	2	2	0	2	1
intensity_dog_2390	labrador_retriever	3	validation	0	2	0	2	0
intensity_dog_2498	cocker_spaniel	3	validation	0	2	0	2	2
intensity_dog_2865	golden_retriever	6	validation	2	1	0	2	2
intensity_dog_0106	west_highland_white_terrier	1	discovery	0	2	0	0	1
intensity_dog_1752	rhodesian_ridgeback	5	discovery	2	1	0	2	0
intensity_dog_0535	mixed	2	discovery	1	1	0	1	0
intensity_dog_1753	redbone_coonhound	6	discovery	2	2	2	2	0
intensity_dog_0262	golden_retriever	1	discovery	0	2	0	0	0
intensity_dog_2851	golden_retriever	6	validation	2	1	0	2	1
intensity_dog_1487	redbone_coonhound	6	discovery	2	2	1	2	1
intensity_dog_2482	labrador_retriever	3	validation	0	2	0	1	0
intensity_dog_1839	mixed	6	discovery	2	2	2	2	2
intensity_dog_1754	vizsla	5	discovery	2	2	0	2	2
intensity_dog_1258	mixed	5	discovery	2	1	0	2	1
intensity_dog_1149	mixed	4	discovery	1	1	0	2	1
intensity_dog_1056	golden_retriever	4	discovery	1	1	0	2	2
intensity_dog_1755	rhodesian_ridgeback	5	discovery	2	1	0	2	0
intensity_dog_2058	labrador_retriever	5	discovery	2	2	0	1	0
intensity_dog_1603	cavalier_king_charles_spaniel	6	discovery	2	2	0	2	1
intensity_dog_2189	maltese	1	validation	0	0	0	0	1
intensity_dog_0388	east_asian_village_dog	2	discovery	1	1	0	1	0
intensity_dog_1872	mixed	6	discovery	2	2	1	2	0
intensity_dog_2897	vizsla	5	validation	2	2	0	2	1
intensity_dog_1954	chinese_shar_pei	4	discovery	2	1	0	2	0
intensity_dog_1811	mixed	6	discovery	1	2	1	2	1
intensity_dog_2922	mixed	6	validation	2	2	2	2	2
intensity_dog_2228	labrador_retriever	1	validation	0	1	0	0	0
intensity_dog_0846	mixed	3	discovery	0	2	0	2	1
intensity_dog_0840	labrador_retriever	3	discovery	0	1	0	1	1
intensity_dog_1958	cocker_spaniel	5	discovery	1	2	0	2	1
intensity_dog_2096	poodle	5	discovery	1	2	1	2	1
intensity_dog_1625	mixed	6	discovery	2	2	0	2	1
intensity_dog_0767	golden_retriever	3	discovery	0	1	0	2	1
intensity_dog_2220	mixed	1	validation	0	1	0	0	0
intensity_dog_2033	labrador_retriever	1	discovery	0	1	0	2	0
intensity_dog_0950	briard	4	discovery	0	2	0	2	1
intensity_dog_1845	mixed	2	discovery	0	2	0	1	1
intensity_dog_1879	mixed	4	discovery	2	2	1	2	1
intensity_dog_1865	mixed	6	discovery	1	2	1	2	1
intensity_dog_1852	mixed	5	discovery	1	2	1	2	2
intensity_dog_0317	labrador_retriever	1	discovery	0	2	0	0	0
intensity_dog_1971	dachshund	6	discovery	2	2	0	2	2
intensity_dog_2344	mixed	2	validation	2	0	0	1	0
intensity_dog_0162	samoyed	1	discovery	0	0	0	0	2
intensity_dog_0333	soft_coated_wheaten_terrier	2	discovery	1	0	0	2	1
intensity_dog_2930	mixed	4	validation	0	1	0	2	0
intensity_dog_0837	whippet	3	discovery	1	0	0	1	2
intensity_dog_1418	briard	5	discovery	0	2	0	2	0
intensity_dog_2981	german_shepherd_dog	2	validation	0	0	0	1	0
intensity_dog_0851	pomeranian	3	discovery	1	1	0	1	0
intensity_dog_2082	poodle	2	discovery	1	2	0	1	2
intensity_dog_1289	pomeranian	5	discovery	1	2	0	2	0
intensity_dog_2562	labrador_retriever	4	validation	0	1	0	2	0
intensity_dog_1523	basenji	6	discovery	1	0	0	1	0
intensity_dog_2263	bichon_frise	1	validation	0	1	0	1	0
intensity_dog_1568	poodle	6	discovery	1	2	1	2	2
intensity_dog_0269	bichon_frise	1	discovery	0	2	0	0	0
intensity_dog_2748	mixed	5	validation	2	2	0	1	0
intensity_dog_2817	cavalier_king_charles_spaniel	6	validation	2	2	0	2	2
intensity_dog_1450	chow_chow	5	discovery	0	1	0	2	0
intensity_dog_1858	mixed	6	discovery	2	2	1	2	2
intensity_dog_0784	mixed	3	discovery	1	1	0	1	2
intensity_dog_0087	mixed	1	discovery	0	2	0	1	0
intensity_dog_1539	rhodesian_ridgeback	6	discovery	2	1	0	2	0
intensity_dog_0185	american_eskimo_dog	1	discovery	0	0	0	0	0
intensity_dog_0277	great_pyrenees	1	discovery	0	0	0	0	0
intensity_dog_1045	golden_retriever	4	discovery	0	2	0	2	0
intensity_dog_1756	rhodesian_ridgeback	5	discovery	2	1	0	2	0
intensity_dog_2925	mixed	6	validation	2	2	1		2
intensity_dog_2898	rhodesian_ridgeback	5	validation	2	2	0	2	1
intensity_dog_0504	cocker_spaniel	2	discovery	0	2	0	0	1
intensity_dog_2347	pug	2	validation	0	1	0	0	2
intensity_dog_0880	shiba_inu	4	discovery	0	0	0	2	0
intensity_dog_2625	briard	4	validation	1	2	0	2	2
intensity_dog_2974	collie	5	validation	2	2	0	2	1
intensity_dog_1757	rhodesian_ridgeback	5	discovery	2	1	0	2	0
intensity_dog_0430	soft_coated_wheaten_terrier	2	discovery	0	2	0	2	2
intensity_dog_1611	vizsla	6	discovery	2	2	0	2	0
intensity_dog_0298	golden_retriever	1	discovery	0	0	0	0	0
intensity_dog_1905	poodle	1	discovery	0	2	0	1	2
intensity_dog_1914	poodle	6	discovery	2	2	2	2	2
intensity_dog_2092	poodle	4	discovery	0	2	2	0	2
intensity_dog_3033	poodle	3	validation	1	1	1	1	0
intensity_dog_0437	golden_retriever	2	discovery	0	1	0	0	0
intensity_dog_1624	vizsla	6	discovery	2	2	0	2	0
intensity_dog_0450	mixed	2	discovery	0	1	0	0	1
intensity_dog_2175	american_eskimo_dog	1	validation	0	0	0	0	1
intensity_dog_0885	labrador_retriever	4	discovery	0	1	0	2	1
intensity_dog_0702	belgian_malinois	3	discovery	0	2	0	0	0
intensity_dog_1806	mixed	4	discovery	0	2	1	2	1
intensity_dog_0833	soft_coated_wheaten_terrier	3	discovery	0	0	0	2	1
intensity_dog_1147	chihuahua	4	discovery	2	1	0	1	1
intensity_dog_0425	great_pyrenees	2	discovery	0	0	0	0	0
intensity_dog_0620	golden_retriever	3	discovery	0	2	0	2	0
intensity_dog_2521	poodle	4	validation	1	2	2	2	2
intensity_dog_0374	pug	2	discovery	0	0	0	0	2
intensity_dog_2899	rhodesian_ridgeback	5	validation	2	1	0	2	1
intensity_dog_1176	nova_scotia_duck_tolling_retriever	5	discovery	2	1	0	2	0
intensity_dog_1758	rhodesian_ridgeback	5	discovery	1	1	0	2	0
intensity_dog_1705	brittany	6	discovery	2	2	0	2	2
intensity_dog_2593	mixed	4	validation	1	0	0	2	1
intensity_dog_2357	mixed	2	validation	1	2	0	0	1
intensity_dog_2171	mixed	1	validation	0	0	0	0	0
intensity_dog_1759	rhodesian_ridgeback	5	discovery	1	2	0	2	0
intensity_dog_1215	mixed	5	discovery	1	1	1	1	2
intensity_dog_1760	rhodesian_ridgeback	5	discovery	2	2	0	2	0
intensity_dog_1333	mixed	5	discovery	2	0	0	1	2
intensity_dog_0355	pomeranian	2	discovery	0	0	0	0	0
intensity_dog_0875	golden_retriever	4	discovery	1	2	0	1	1
intensity_dog_1050	poodle	4	discovery	1	2	1	1	1
intensity_dog_2834	labrador_retriever	6	validation	2	1	0	2	0
intensity_dog_2762	mixed	5	validation	2	0	0	1	0
intensity_dog_2186	samoyed	1	validation	0	1	0	0	0
intensity_dog_2750	labrador_retriever	5	validation	2	1	0	2	2
intensity_dog_1488	rhodesian_ridgeback	6	discovery	2	1	0	2	0
intensity_dog_1253	golden_retriever	5	discovery	0	1	0	2	1
intensity_dog_1038	belgian_tervuren	4	discovery	0	0	0	1	1
intensity_dog_1025	golden_retriever	4	discovery	0	0	0	2	0
intensity_dog_1893	dachshund	4	discovery	2	2	0	0	1
intensity_dog_0434	golden_retriever	2	discovery	0	2	0	0	0
intensity_dog_2646	labrador_retriever	5	validation	2	2	0	2	1
intensity_dog_1599	mixed	6	discovery	2	2	0	2	0
intensity_dog_2617	belgian_malinois	4	validation	0	0	0	1	1
intensity_dog_0899	golden_retriever	4	discovery	1	1	0	1	1
intensity_dog_2317	pug	2	validation	0	2	0	0	2
intensity_dog_1293	mixed	5	discovery	1	2	0	2	1
intensity_dog_1387	mixed	5	discovery	2	0	0	1	1
intensity_dog_0591	great_pyrenees	3	discovery	0	1	0	0	0
intensity_dog_2088	poodle	3	discovery	1	2	2	0	2
intensity_dog_2410	mixed	3	validation	0	1	0	1	0
intensity_dog_0738	golden_retriever	3	discovery	1	1	0	2	0
intensity_dog_2791	labrador_retriever	6	validation	2	2	0	1	1
intensity_dog_0391	pug	2	discovery	0	1	0	0	1
intensity_dog_1174	central_asian_village_dog	5	discovery	2	1	0	1	2
intensity_dog_0857	cocker_spaniel	3	discovery	1	2	0	0	0
intensity_dog_0757	azawakh	3	discovery	0	0	0	0	1
intensity_dog_1808	mixed	5	discovery	2	2	2	2	2
intensity_dog_0286	bichon_frise	1	discovery	0	1	0	1	1
intensity_dog_1936	bichon_frise	1	discovery	0	1	0	0
intensity_dog_2963	american_eskimo_dog	1	validation	0	0	0	0	0
intensity_dog_2669	labrador_retriever	5	validation	2	2	0	2	0
intensity_dog_1341	pomeranian	5	discovery	1	0	0	2	0
intensity_dog_2259	mixed	1	validation	0	1	0	0	0
intensity_dog_0458	pug	2	discovery	0	0	0	0	1
intensity_dog_2100	poodle	6	discovery	2	2	1	2	2
intensity_dog_2200	bichon_frise	1	validation	0	1	0	0	0
intensity_dog_0548	mixed	3	discovery	1	2	1	1	1
intensity_dog_1761	irish_red_and_white_setter	6	discovery	2	2	0	2	1
intensity_dog_2115	west_highland_white_terrier	1	discovery	0	2	0	0	1
intensity_dog_2396	chinese_shar_pei	3	validation	1	0	0	2	0
intensity_dog_1514	rhodesian_ridgeback	6	discovery	2	2	0	2	1
intensity_dog_0473	great_pyrenees	2	discovery	0	1	0	0	1
intensity_dog_2030	labrador_retriever	3	discovery	1	1	0	1	1
intensity_dog_2286	mixed	2	validation	1	1	0	1	0
intensity_dog_2800	irish_red_and_white_setter	6	validation	2	2	0	2	2
intensity_dog_2936	mixed	6	validation	1	2	1	2	1
intensity_dog_0032	golden_retriever	1	discovery	0	2	0	0	1
intensity_dog_0316	golden_retriever	1	discovery	0	2	0	0	0
intensity_dog_0986	mixed	4	discovery	0	1	0	2	1
intensity_dog_1444	mixed	5	discovery	2	2	0	2	1
intensity_dog_2554	mixed	4	validation	2	1	0	2	2
intensity_dog_1138	mixed	4	discovery	1	0	0	2	1
intensity_dog_0796	greyhound	3	discovery	0	0	0	1	1
intensity_dog_0291	white_shepherd	1	discovery	0	1	0	0	0
intensity_dog_2757	chihuahua	5	validation	1	1	0	1	0
intensity_dog_1509	golden_retriever	6	discovery	2	1	0	2	1
intensity_dog_1762	irish_red_and_white_setter	6	discovery	2	2	0	2	2
intensity_dog_1763	irish_red_and_white_setter	6	discovery	2	2	0	2	2
intensity_dog_1764	rhodesian_ridgeback	5	discovery	2	2	0	2	1
intensity_dog_0911	shiba_inu	4	discovery	0	0	0	2	0
intensity_dog_2414	golden_retriever	3	validation	0	1	0	2	0
intensity_dog_2147	wirehaired_vizsla	5	discovery	2	2	0	2	0
intensity_dog_2144	wirehaired_vizsla	5	discovery	2	2	0	2	2
intensity_dog_3056	wirehaired_vizsla	5	validation	2	2	0	2	1
intensity_dog_2145	wirehaired_vizsla	5	discovery	2	2	0	2	1
intensity_dog_2148	wirehaired_vizsla	5	discovery	2	2	0	2	0
intensity_dog_2149	wirehaired_vizsla	5	discovery	2	2	0	2	0
intensity_dog_2146	wirehaired_vizsla	5	discovery	2	2	0	2	1
intensity_dog_1524	shiba_inu	6	discovery	0	2	0	2	0
intensity_dog_0555	mixed	3	discovery	1	0	1	1	0
intensity_dog_2811	boxer	6	validation	0	2	0	2	2
intensity_dog_1961	collie	5	discovery	2	2	0	2	2
intensity_dog_0928	mixed	4	discovery	1	1	0	2	2
intensity_dog_0530	mixed	2	discovery	0	1	0	2	0
intensity_dog_0449	mixed	2	discovery	1	2	0	2	0
intensity_dog_0080	mixed	1	discovery	0	1	0	0	0
intensity_dog_2485	mixed	3	validation	0	2	0	2	1
intensity_dog_0357	poodle	2	discovery	1	2	0	0	1
intensity_dog_0826	mixed	3	discovery	1	0	0	2	1
intensity_dog_1352	vizsla	5	discovery	2	2	0		2
intensity_dog_2451	mixed	3	validation	2	0	0	0	1
intensity_dog_2950	chinese_shar_pei	4	validation	0	0	0	2	0
intensity_dog_1511	mixed	6	discovery	1	1	0	1	1
intensity_dog_1348	mixed	5	discovery	2	2	0	1	0
intensity_dog_1044	belgian_tervuren	4	discovery	0	0	0	2	1
intensity_dog_1648	mixed	6	discovery	2	0	0	1	1
intensity_dog_1607	european_village_dog	6	discovery	2	2	0	1	1
intensity_dog_2258	golden_retriever	1	validation	0	1	0	0	0
intensity_dog_2662	mixed	5	validation	2	1	0	2	2
intensity_dog_2401	labrador_retriever	3	validation	0	1	0	2	2
intensity_dog_1131	boerboel	4	discovery	0	2	0	1	0
intensity_dog_1278	mixed	5	discovery	2	2	0	2	0
intensity_dog_1123	chihuahua	4	discovery	1	1	0	1	1
intensity_dog_3032	poodle	3	validation	1	1	2	0	1
intensity_dog_0165	mixed	1	discovery	0	2	0	0	0
intensity_dog_2077	nova_scotia_duck_tolling_retriever	5	discovery	2	0	0	2	0
intensity_dog_2932	mixed	5	validation	1	2	1	1	2
intensity_dog_1266	chihuahua	5	discovery	0	2	0	1	0
intensity_dog_0830	southeast_asian_village_dog	3	discovery	1	1	0	2	0
intensity_dog_2017	golden_retriever	6	discovery	1	1	0	2	2
intensity_dog_2819	boxer	6	validation	2	2	0	2	1
intensity_dog_0834	mixed	3	discovery	0	1	0	2	1
intensity_dog_2953	dachshund	6	validation	2	1	0	2	0
intensity_dog_0279	golden_retriever	1	discovery	0	1	0	1	0
intensity_dog_2185	labrador_retriever	1	validation	0	2	0	0	0
intensity_dog_0002	golden_retriever	1	discovery	0	2	0	0	0
intensity_dog_2434	labrador_retriever	3	validation	1	1	0	2	1
intensity_dog_0036	maltese	1	discovery	0	1	0	0	2
intensity_dog_2648	nova_scotia_duck_tolling_retriever	5	validation	2	0	0	2	0
intensity_dog_0240	american_eskimo_dog	1	discovery	0	0	0	0	0
intensity_dog_2182	bichon_frise	1	validation	1	0	0	0	1
intensity_dog_2957	poodle	4	validation	1	2	1	2	2
intensity_dog_2632	golden_retriever	4	validation	0	2	0	2	0
intensity_dog_1435	chihuahua	5	discovery	2	0	0	1	1
intensity_dog_3057	wirehaired_vizsla	5	validation	2	2	0	2	0
intensity_dog_1518	redbone_coonhound	6	discovery	2	2	0	2	0
intensity_dog_1563	golden_retriever	6	discovery	1	2	0	2	0
intensity_dog_0054	maltese	1	discovery	0	2	0	0	2
intensity_dog_1268	golden_retriever	5	discovery	2	2	0	2	0
intensity_dog_0975	golden_retriever	4	discovery	2	2	0	1	2
intensity_dog_1622	rhodesian_ridgeback	6	discovery	2	1	0	2	0
intensity_dog_0175	golden_retriever	1	discovery	0	2	0	0	0
intensity_dog_1844	mixed	1	discovery	0	0	0	1	1
intensity_dog_0422	mixed	2	discovery	0	2	0	2	1
intensity_dog_1849	mixed	4	discovery	1	2	1	2	2
intensity_dog_0059	mixed	1	discovery	0	0	0	1	1
intensity_dog_3047	west_highland_white_terrier	1	validation	0	2	0	0	2
intensity_dog_2121	west_highland_white_terrier	1	discovery	0	2	0	0	0
intensity_dog_2290	mixed	2	validation	1	2	0	1	1
intensity_dog_1597	golden_retriever	6	discovery	2	2	0	2	0
intensity_dog_1814	mixed	6	discovery	2	2	2	2	1
intensity_dog_2038	labrador_retriever	2	discovery	0	1	0	1	0
intensity_dog_0704	mixed	3	discovery	1	1	0	2	1
intensity_dog_2642	mixed	5	validation	2	1	0	1	0
intensity_dog_0194	great_pyrenees	1	discovery	0	0	0	0	0
intensity_dog_1821	mixed	5	discovery	2	1	2	1	1
intensity_dog_0665	arabian_village_dog	3	discovery	0	1	0	2	0
intensity_dog_0814	mixed	3	discovery	1	1	1	1	0
intensity_dog_1151	mixed	4	discovery	1	1	0	1	0
intensity_dog_0614	mixed	3	discovery	1	1	0	1	0
intensity_dog_2371	german_shepherd_dog	2	validation	0	0	0	2	0
intensity_dog_2452	mixed	3	validation	1	0	0	1	0
intensity_dog_0565	golden_retriever	3	discovery	0	1	0	2	1
intensity_dog_1458	east_asian_village_dog	5	discovery	2	1	0	2	0
intensity_dog_0193	pekingese	1	discovery	0	1	0	0	0
intensity_dog_2332	great_pyrenees	2	validation	0	0	0	0	0
intensity_dog_2520	cocker_spaniel	4	validation	2	2	0	2	2
intensity_dog_2546	shiba_inu	4	validation	0	1	1	2	0
intensity_dog_1362	mixed	5	discovery	2	1	0	1	2
intensity_dog_2670	golden_retriever	5	validation	1	2	0	2	0
intensity_dog_1662	rhodesian_ridgeback	6	discovery	1	1	0	2	1
intensity_dog_0431	mixed	2	discovery	1	1	0	1	0
intensity_dog_0058	mixed	1	discovery	0	0	0	0	0
intensity_dog_1055	mixed	4	discovery	1	1	0	2	1
intensity_dog_1248	golden_retriever	5	discovery	1	2	0	2	2
intensity_dog_2675	mixed	5	validation	2	2	0	2	0
intensity_dog_0708	golden_retriever	3	discovery	1	2	0	0	1
intensity_dog_1822	mixed	5	discovery	2	1	1	2	2
intensity_dog_1627	golden_retriever	6	discovery	2	2	0	2	2
intensity_dog_1114	mixed	4	discovery	2	1	0	0	2
intensity_dog_1802	mixed	4	discovery	2	2	1	1	1
intensity_dog_2308	mixed	2	validation	0	1	0	2	1
intensity_dog_2455	boerboel	3	validation	0	2	0	0	2
intensity_dog_2462	golden_retriever	3	validation	0	2	0	1	0
intensity_dog_0626	mixed	3	discovery	1	2	0	1	0
intensity_dog_0978	mixed	4	discovery	2	1	0	0	2
intensity_dog_0407	golden_retriever	2	discovery	0	2	0	0	1
intensity_dog_1862	mixed	6	discovery	2	2	0	2	1
intensity_dog_0523	chihuahua	2	discovery	1	1	0	0	1
intensity_dog_0359	east_asian_village_dog	2	discovery	0	0	0	1	1
intensity_dog_0178	maltese	1	discovery	0	1	0	0	0
intensity_dog_2528	shiba_inu	4	validation	0	1	1	2	0
intensity_dog_0988	mixed	4	discovery	2	1	0	1	2
intensity_dog_2682	pomeranian	5	validation	2	1	0	1	0
intensity_dog_0652	golden_retriever	3	discovery	1	2	0	1	1
intensity_dog_0034	maltese	1	discovery	0	0	0	0	0
intensity_dog_2959	poodle	5	validation	2	1	1	2	2
intensity_dog_2633	golden_retriever	4	validation	1	2	0	2	2
intensity_dog_0990	chow_chow	4	discovery	0	0	0	2	1
intensity_dog_0873	shiba_inu	4	discovery	0	1	1	2	0
intensity_dog_0500	mixed	2	discovery	0	1	0	1	0
intensity_dog_1322	belgian_malinois	5	discovery	0	2	0	2	1
intensity_dog_2746	mixed	5	validation	2	1	0	2	2
intensity_dog_2057	labrador_retriever	4	discovery	1	2	0	2	1
intensity_dog_2083	poodle	2	discovery	0	1	0	1	2
intensity_dog_2368	mixed	2	validation	0	1	0	1	0
intensity_dog_2637	golden_retriever	5	validation	0	2	0	1	0
intensity_dog_3045	vizsla	6	validation	2	2	0	2	0
intensity_dog_0452	pug	2	discovery	0	1	0	0	2
intensity_dog_1619	boxer	6	discovery	0	2	0	2	1
intensity_dog_0706	golden_retriever	3	discovery	0	0	0	1	1
intensity_dog_0580	mixed	3	discovery	0	1	0	2	0
intensity_dog_2291	chihuahua	2	validation	0	0	0	0	2
intensity_dog_0624	mixed	3	discovery	2	2	0	0	2
intensity_dog_1067	golden_retriever	4	discovery	0	0	0	2	1
intensity_dog_1309	mixed	5	discovery	2	2	0	1	1
intensity_dog_1977	german_shepherd_dog	1	discovery	0	0	0	0	0
intensity_dog_0285	golden_retriever	1	discovery	0	2	0	0	0
intensity_dog_1245	mixed	5	discovery	2	0	0	1	1
intensity_dog_2013	golden_retriever	4	discovery	0	2	0	1	1
intensity_dog_0287	mixed	1	discovery	0	2	0	2	1
intensity_dog_0696	mixed	3	discovery	0	1	0	1	2
intensity_dog_0515	mixed	2	discovery	1	2	0	0	0
intensity_dog_0263	mixed	1	discovery	1	2	0	0	1
intensity_dog_0480	east_asian_village_dog	2	discovery	1	1	1	2	1
intensity_dog_0270	mixed	1	discovery	1	1	0	1	2
intensity_dog_0173	mixed	1	discovery	0	2	0	0	0
intensity_dog_0787	golden_retriever	3	discovery	0	1	0	1	0
intensity_dog_1022	labrador_retriever	4	discovery	0	2	0	2	0
intensity_dog_0953	mixed	4	discovery	2	1	0	1	1
intensity_dog_1146	golden_retriever	4	discovery	1	2	0	2	1
intensity_dog_0578	labrador_retriever	3	discovery	1	1	0	1	0
intensity_dog_1096	golden_retriever	4	discovery	1	2	0	2	1
intensity_dog_0446	pekingese	2	discovery	0	1	0	0	1
intensity_dog_0753	labrador_retriever	3	discovery	0	1	0	2	1
intensity_dog_1060	poodle	4	discovery	2	2	0	1	1
intensity_dog_2967	belgian_tervuren	4	validation	0	1	0	1	1
intensity_dog_1829	mixed	5	discovery	1	2	0	2	1
intensity_dog_2198	maltese	1	validation	0	1	0	0	1
intensity_dog_0720	boerboel	3	discovery	0	0	0	2	0
intensity_dog_1236	labrador_retriever	5	discovery	1	2	0	2	1
intensity_dog_1443	mixed	5	discovery	2	1	0	2	1
intensity_dog_0910	collie	4	discovery	1	2	0	2	2
intensity_dog_2243	samoyed	1	validation	0	1	0	0	1
intensity_dog_2418	labrador_retriever	3	validation	0	1	0	1	0
intensity_dog_0957	mixed	4	discovery	1	0	0	2	1
intensity_dog_2249	samoyed	1	validation	0	1	0	0	2
intensity_dog_0877	mixed	4	discovery	2	1	0	2	0
intensity_dog_0639	mixed	3	discovery	1	2	0	1	0
intensity_dog_2641	mixed	5	validation	1	0	1	2	1
intensity_dog_2917	mixed	3	validation	1	1	2	1	2
intensity_dog_0190	samoyed	1	discovery	0	0	0	0	2
intensity_dog_1663	cavalier_king_charles_spaniel	6	discovery	2	2	0	2	2
intensity_dog_1130	mixed	4	discovery	1	2	0	2	1
intensity_dog_1574	golden_retriever	6	discovery	1	2	0	2	2
intensity_dog_3010	labrador_retriever	3	validation	1	1	0	2	0
intensity_dog_2107	pug	3	discovery	0	2	0	0	1
intensity_dog_0487	formosan_mountain_dog	2	discovery	1	0	0	1	0
intensity_dog_0540	golden_retriever	3	discovery	0	2	0	1	0
intensity_dog_2958	poodle	5	validation	0	2	1	2	2
intensity_dog_0750	mastiff	3	discovery	0	0	0	0	0
intensity_dog_0810	pomeranian	3	discovery	2	0	0	2	0
intensity_dog_1649	brittany	6	discovery	2	2	0	2	2
intensity_dog_1522	mixed	6	discovery	1	2	0	2	1
intensity_dog_2534	shiba_inu	4	validation	0	2	0	2	0
intensity_dog_2592	mixed	4	validation	1	0	0	2	1
intensity_dog_1183	golden_retriever	5	discovery	1	2	0	2	2
intensity_dog_2831	golden_retriever	6	validation	2	0	0	2	2
intensity_dog_2842	mixed	6	validation	2	2	0	1	0
intensity_dog_0326	pug	2	discovery	0	0	0	0	2
intensity_dog_2634	mixed	4	validation	1	1	0	1	1
intensity_dog_2839	shiba_inu	6	validation	0	1	0	2	0
intensity_dog_0025	maltese	1	discovery	0	2	0	0	0
intensity_dog_1908	poodle	3	discovery	2	2	1	1	2
intensity_dog_1911	poodle	6	discovery	2	2	1	2	2
intensity_dog_2173	samoyed	1	validation	0	0	0	1	0
intensity_dog_1008	belgian_malinois	4	discovery	0	2	0	2	0
intensity_dog_1765	rhodesian_ridgeback	5	discovery	2	2	0	2	1
intensity_dog_0411	whippet	2	discovery	1	0	0	1	2
intensity_dog_2835	mixed	6	validation	1	2	1	2	2
intensity_dog_2830	mixed	6	validation	2	1	0	1	1
intensity_dog_1001	mixed	4	discovery	2	1	0	1	1
intensity_dog_0909	mixed	4	discovery	2	2	0	1	2
intensity_dog_0992	golden_retriever	4	discovery	0	2	0	2	0
intensity_dog_2084	poodle	3	discovery	0	1	1	1	2
intensity_dog_0776	chihuahua	3	discovery	0	1	0	0	1
intensity_dog_1256	chihuahua	5	discovery	1	1	0	2	2
intensity_dog_1566	mixed	6	discovery	2	2	1	1	1
intensity_dog_1691	boxer	6	discovery	2	2	0	2	1
intensity_dog_1405	vizsla	5	discovery	2	2	0	2	0
intensity_dog_1564	chihuahua	6	discovery	2	1	0	2	1
intensity_dog_1208	mixed	5	discovery	1	0	0	1	2
intensity_dog_3001	labrador_retriever	5	validation	2	1	0	2	0
intensity_dog_2484	mixed	3	validation	1	1	0	2	0
intensity_dog_0844	golden_retriever	3	discovery	0	1	0	2	1
intensity_dog_1962	collie	5	discovery	2	2	0	2	2
intensity_dog_1491	golden_retriever	6	discovery	2	1	0	2	2
intensity_dog_1133	golden_retriever	4	discovery	0	0	0	2	1
intensity_dog_0281	chihuahua	1	discovery	0	1	0	1	2
intensity_dog_0111	golden_retriever	1	discovery	0	2	0	0	0
intensity_dog_1424	brittany	5	discovery	2	2	0	2	1
intensity_dog_1589	mixed	6	discovery	2	1	0	2	2
intensity_dog_0303	bichon_frise	1	discovery	0	2	0	0	0
intensity_dog_2614	mixed	4	validation	1	2	0	2	2
intensity_dog_0042	mixed	1	discovery	0	1	0	1	0
intensity_dog_2937	mixed	6	validation	2	2	1	2	2
intensity_dog_0553	mixed	3	discovery	2	1	0	2	0
intensity_dog_2707	mixed	5	validation	1	2	0	1	0
intensity_dog_1300	chihuahua	5	discovery	1	1	0	2	2
intensity_dog_2609	mixed	4	validation	2	2	0	2	1
intensity_dog_2679	mixed	5	validation	1	1	0	2	2
intensity_dog_1386	shiba_inu	5	discovery	0	0	0	2	0
intensity_dog_0995	shiba_inu	4	discovery	0	2	0	2	0
intensity_dog_1121	shiba_inu	4	discovery	0	1	0	2	0
intensity_dog_0477	labrador_retriever	2	discovery	0	1	0	0	0
intensity_dog_1331	labrador_retriever	5	discovery	2	2	0	2	1
intensity_dog_1906	poodle	2	discovery	1	2	1	0	2
intensity_dog_2992	golden_retriever	6	validation	2	2	0	2	2
intensity_dog_2994	labrador_retriever	1	validation	0	2	0	0	0
intensity_dog_0622	golden_retriever	3	discovery	0	1	0	1	0
intensity_dog_2732	belgian_malinois	5	validation	0	2	0	2	0
intensity_dog_1537	golden_retriever	6	discovery	1	1	0	2	2
intensity_dog_2461	mixed	3	validation	1	0	0	1	0
intensity_dog_1249	pharaoh_hound	5	discovery	2	1	0	2	2
intensity_dog_1601	golden_retriever	6	discovery	1	2	0	2	1
intensity_dog_1525	mixed	6	discovery	1	2	0	2	2
intensity_dog_0353	soft_coated_wheaten_terrier	2	discovery	2	2	0	2	2
intensity_dog_2268	mixed	1	validation	0	0	0	2	1
intensity_dog_1678	labrador_retriever	6	discovery	2	2	0	2	2
intensity_dog_2931	mixed	3	validation	0	2	1	2	2
intensity_dog_2205	mixed	1	validation	0	1	0	0	0
intensity_dog_1318	golden_retriever	5	discovery	0	2	0	2	1
intensity_dog_1706	rhodesian_ridgeback	6	discovery	2	2	0	1	0
intensity_dog_1916	poodle	6	discovery	2	2	1	2	2
intensity_dog_2318	white_shepherd	2	validation	0	1	0	0	0
intensity_dog_1385	belgian_malinois	5	discovery	0	2	0	2	0
[truncated: 1,058 more rows]
