# Supplementary material for: Five genetic variants explain over 70% of hair coat pheomelanin intensity variation in purebred and mixed breed domestic dogs
Source: PLoS One. 2021 May 27;16(5):e0250579. doi: 10.1371/journal.pone.0250579 (PMC8158882; doi:10.1371/journal.pone.0250579)
Supplement: S1 File — (TXT) [file pone.0250579.s006.txt]

https://doi.org/10.5061/dryad.ttdz08kxt
